# Supplementary material for: Activity-based CRISPR scanning uncovers allostery in DNA methylation maintenance machinery
Source: eLife. 2023 Feb 10;12:e80640. doi: 10.7554/eLife.80640 (PMC9946446; doi:10.7554/eLife.80640)
Supplement: Figure 3—figure supplement 1—source data 3. [file elife-80640-fig3-figsupp1-data3.zip]

Archive with 1 entries (1 files):
- Figure 3-figure supplement 1-source data 3.png
