# Supplementary material for: Activity-based CRISPR scanning uncovers allostery in DNA methylation maintenance machinery
Source: eLife. 2023 Feb 10;12:e80640. doi: 10.7554/eLife.80640 (PMC9946446; doi:10.7554/eLife.80640)
Supplement: Supplementary file 1. [file elife-80640-supp1.zip › Supplementary_Table1_v2_221222.csv]

sgRNA_ID	sgRNA_seq	Gene	cut_site_NT	cut_site_AA	Domain	DAC_rep1	DAC_rep2	DAC_rep3	DMSO_rep1_DAC	DMSO_rep2_DAC	DMSO_rep3_DAC	GSKi_rep1	GSKi_rep2	GSKi_rep3	DMSO_rep1_GSKi	DMSO_rep2_GSKi	DMSO_rep3_GSKi
CTRL_001	TGGAAATATACATCATAAGA	POS_CTRL	-1.0	-1.0	Positive Control	-10.24137193	-8.118460189	-10.24137193	-4.527492552	-5.06052692	-5.123427957	-4.134200993	-3.264012492	-4.901361117	-3.385305185	-6.13569882	-4.259998713
CTRL_002	TGCCAACCTCCGACAAAGGT	POS_CTRL	-1.0	-1.0	Positive Control	-4.060688898	-9.643899423	-7.19485175	-3.549478962	-9.643899423	-8.121006941	-3.843629669	-5.131254746	-2.353428698	-5.933608481	-4.010240893	-3.703674918
CTRL_003	GTTGTGCGCGTGCTCGAAGG	POS_CTRL	-1.0	-1.0	Positive Control	-5.904964592	-7.462908144	-5.260814178	-5.115575203	-10.05592299	-6.236697971	-10.05592299	-4.044794353	-3.975609233	-10.05592299	-8.326234073	-5.46525765
CTRL_004	CTGACGTGTCTGAAATGAGT	NEG_CTRL	-1.0	-1.0	Negative Control	-3.170136118	-2.260336999	-0.726575711	-2.870736881	-1.101502459	-7.17931439	1.77921002	-0.633690275	1.461358569	0.182276466	0.871509291	1.4987802
CTRL_005	ATTTCCCTACGGAGATATCC	NEG_CTRL	-1.0	-1.0	Negative Control	-6.311853588	-3.69387293	-8.668309554	-1.914740395	-2.623846591	-1.131124993	1.21491953	1.576288312	0.080887603	-0.333538364	0.296606437	0.130833706
CTRL_006	ATCAAGTCAGGTTATGCGGG	NEG_CTRL	-1.0	-1.0	Negative Control	-1.094752379	0.743230798	-0.040829646	1.823608337	-0.160071033	1.059059356	1.462611555	1.819140038	1.310679492	1.897591218	2.096336965	1.611941326
CTRL_007	GGATACCTGGGCCGACTTTC	NEG_CTRL	-1.0	-1.0	Negative Control	0.320236608	-2.404225554	-0.25228356	-0.751124592	-1.022064045	-2.823488772	2.447426652	2.512400512	1.746611594	1.245306534	1.352597626	1.82660485
CTRL_008	CTCCGTTATGTGGCATGAGA	NEG_CTRL	-1.0	-1.0	Negative Control	-4.686122824	-1.739386394	-2.908673888	-3.22095373	-3.392266168	-4.08200099	-0.852543506	1.653632573	0.200762091	0.246980805	0.325889446	-0.599168853
CTRL_009	CGCAGGCTAGATGACACCAG	NEG_CTRL	-1.0	-1.0	Negative Control	-2.907436383	0.081967406	-0.807765892	-0.192276379	-1.456717166	0.781538969	0.149622512	1.811829661	0.517347973	1.748352488	1.029812823	0.890242318
CTRL_010	TTCGGAACTTACTCAGGGTA	NEG_CTRL	-1.0	-1.0	Negative Control	-1.520724012	-0.004873499	1.059340358	1.373504787	0.428103402	-0.350774976	1.565635138	1.906913556	2.136092979	0.651956276	0.811147564	1.057959683
CTRL_012	ATAGGTCATCCACTGGGCGG	NEG_CTRL	-1.0	-1.0	Negative Control	1.063765044	-3.028989941	-0.931068059	-6.731704267	-4.831786415	-1.540718622	0.47870844	1.610952767	1.195137402	2.289661112	2.193998936	2.155047406
CTRL_013	AAGCGGGCACACATGACAAG	NEG_CTRL	-1.0	-1.0	Negative Control	2.734531662	1.806400353	-1.376255195	-4.172729829	-4.172729829	-4.172729829	-4.172729829	-4.172729829	-4.172729829	-4.172729829	-1.678794107	-4.172729829
CTRL_014	CCGTGTTCCACAACTACCCT	NEG_CTRL	-1.0	-1.0	Negative Control	-1.109128229	-0.571671339	-0.135740758	-5.826886868	-0.346206036	-2.095206198	1.59100039	1.673846613	1.469424111	1.170258315	0.882856631	0.272953816
CTRL_015	GTAAAGAAGCGGAAAGGTCC	NEG_CTRL	-1.0	-1.0	Negative Control	0.168933714	-0.346086701	0.445598437	-2.000571442	-0.522931454	0.289417163	0.823981521	0.848821836	2.653054386	0.746460727	1.130521398	0.250305929
CTRL_016	GCCTGCCCTAAACCCCGGAA	NEG_CTRL	-1.0	-1.0	Negative Control	-1.285826067	-0.333822971	-0.834777625	-0.16771189	-0.19462739	0.169536672	1.862570823	2.241354371	1.193798595	1.214138009	1.206653931	1.45237817
CTRL_017	TACGTCATTAAGAGTTCAAC	NEG_CTRL	-1.0	-1.0	Negative Control	-7.892910405	-9.313253154	-7.998932636	-9.313253154	-9.313253154	-9.313253154	-1.106794146	-0.282987742	1.286243365	0.113142181	0.518702039	1.340082657
CTRL_018	CGATGGATCCCTAGTTCCTG	NEG_CTRL	-1.0	-1.0	Negative Control	-1.529606231	0.580145881	-0.793246882	-1.752411948	0.375648032	-4.139826389	2.355838799	0.85486926	1.944063823	-0.163333508	0.402206524	-0.160174635
CTRL_019	GCTGCGGCGAGATCACATAA	NEG_CTRL	-1.0	-1.0	Negative Control	-0.538702643	-1.204170405	-3.012252928	-2.52584304	-3.247293083	-1.483285247	0.832449332	0.915452398	0.315979439	-0.011963532	0.773309913	0.645201102
CTRL_020	CGCGCACCACGGGCGCGCAC	NEG_CTRL	-1.0	-1.0	Negative Control	-4.447799638	-5.108118007	-4.326741277	-3.843024532	-3.266154839	-5.344638985	0.970466493	0.786748073	0.843012342	1.744872197	1.429582626	1.738814444
CTRL_021	CATTGTATGAACGCAATAGC	NEG_CTRL	-1.0	-1.0	Negative Control	-1.580390865	-4.240297016	-3.334095418	-1.826520425	1.509544402	-2.667412442	-1.399845989	-0.842283142	1.651533181	-1.925186536	0.333205799	-0.986446785
CTRL_022	CAGAGCCTTGCGCAATTTTG	NEG_CTRL	-1.0	-1.0	Negative Control	-0.753816398	-0.998879058	-0.045652474	0.337229337	1.104006626	1.335988872	0.977496918	1.726851442	1.242130192	1.277485324	1.242004867	1.302765518
CTRL_023	TGCAGGTCTAGGTCCCAAAG	NEG_CTRL	-1.0	-1.0	Negative Control	2.132955035	0.29343515	-1.880638135	-1.42097386	1.297731873	-0.653957122	3.208755002	0.943618336	1.420332629	0.812268763	1.505123374	1.612014303
CTRL_024	CCATAAGGGACAGTTGACTG	NEG_CTRL	-1.0	-1.0	Negative Control	2.032769432	0.052622888	0.188779242	-1.528699143	-2.336881622	-1.14234195	0.989176735	1.692062489	0.346728829	0.696100058	0.692339444	0.633142613
CTRL_025	GATGTGCGCATATGACAGCA	NEG_CTRL	-1.0	-1.0	Negative Control	-1.073151135	0.64564588	-3.834124809	-3.227469052	-2.996633736	-4.787714648	2.243331977	1.487400955	0.473248218	0.628172357	-0.092008092	0.424202802
CTRL_026	AGCAGGAATCCATCAGAACT	NEG_CTRL	-1.0	-1.0	Negative Control	-3.175159576	-2.921999152	-3.953409763	-4.873406758	-2.440531625	-5.179073525	-0.265951447	-1.405020049	-1.325048863	0.736914027	0.368792874	-1.362436766
CTRL_027	AACAGCTAGTGATTTACAAG	NEG_CTRL	-1.0	-1.0	Negative Control	-5.311910337	0.582055546	-4.495985803	-5.692048254	-3.058384659	-6.616302612	-0.027898124	-0.515092944	-2.478763927	-2.304393957	-2.193504311	-0.646368602
CTRL_028	GTGATGCCAAAAATGCTGGA	NEG_CTRL	-1.0	-1.0	Negative Control	-1.906554561	-0.347952622	-1.585312806	-1.010308123	-1.80747015	-3.488180028	0.448962473	0.287885661	-0.076840917	-0.493197257	-0.663510269	-0.872233037
CTRL_029	AAAAGAGTCCAATCACACAG	NEG_CTRL	-1.0	-1.0	Negative Control	-3.508284604	-3.919989091	-6.50951916	-4.199895861	-2.6606573	-8.218070961	-2.138023412	-0.869985834	-5.722324547	-1.223847783	-0.929164291	-1.165936111
CTRL_030	AGTAAACAGGATGAAGACGT	NEG_CTRL	-1.0	-1.0	Negative Control	-10.04710071	-6.816082492	-8.73278019	-6.889890845	-4.956716022	-4.524543078	-3.654233315	-6.357195148	-2.900050153	-3.350034255	-5.59760096	-5.5669316
CTRL_031	CATCAATGTGAACAATATTG	NEG_CTRL	-1.0	-1.0	Negative Control	-3.596899648	-5.175123824	-1.238989402	-5.034162462	-2.695394951	-6.887953238	0.154831099	-0.232695704	-1.770844971	-0.251326785	1.470414166	0.206744527
CTRL_032	GATGATGAGTAACCAGACGT	NEG_CTRL	-1.0	-1.0	Negative Control	-2.323529895	-4.105623498	-1.9710194	-3.522213403	-1.636356174	-5.275647197	2.162849397	-0.85760713	0.151401006	-0.42879863	-0.823907516	-0.730614485
CTRL_033	GTGCTATCTACTCTTGACTG	NEG_CTRL	-1.0	-1.0	Negative Control	-3.931926352	-4.211254391	-3.523928068	-6.426015281	-10.50001153	-5.946405631	-1.542024189	-0.375707545	-0.836733544	-1.138419498	0.390454211	0.209506055
CTRL_034	ATAACGATCATAAGACATGG	NEG_CTRL	-1.0	-1.0	Negative Control	-3.660779788	-2.487753206	-1.745949119	-3.60379763	-2.064954307	-3.265772942	0.690995222	-1.845728354	-2.826662024	-1.552545917	-1.780217924	-2.099709254
CTRL_035	ATGACACATCATCTGAACTG	NEG_CTRL	-1.0	-1.0	Negative Control	-4.921564837	-2.569293347	-4.881564819	-5.714764257	-7.909470527	-2.205076482	-1.773868627	1.064192068	-1.290029566	-0.840373402	-0.795580185	0.162900127
CTRL_036	TGGTTGAATAGTGTAAAGGC	NEG_CTRL	-1.0	-1.0	Negative Control	-5.775564764	-5.952893769	-5.388858987	-9.62475613	-9.62475613	-8.101863648	-2.208269013	-1.735256857	-1.838526614	0.988605029	0.151118798	-1.45973156
CTRL_037	CTTCTAATGGTCTTCAACAG	NEG_CTRL	-1.0	-1.0	Negative Control	-3.798275416	-3.920512749	-5.891194317	-3.642932754	-9.737353215	-7.0103044	-0.051252091	-1.309943821	-0.636362062	-2.259138591	-1.846849236	-1.793883575
CTRL_038	AGCGAAAGCAAGGTCCAAGG	NEG_CTRL	-1.0	-1.0	Negative Control	1.756719493	-3.55802295	-2.138870966	-9.936797753	-9.936797753	-5.937760219	0.633161013	-1.733855531	1.769525804	-2.112394675	-1.372268056	-1.375979295
CTRL_039	CTGTAGTAGACACCCTGAGT	NEG_CTRL	-1.0	-1.0	Negative Control	-1.200845148	-0.688864743	0.226261569	-2.851494961	-3.903022889	-5.467646889	-2.149129905	0.298346191	-0.552415094	-0.968204868	-1.307129685	-1.319630552
CTRL_040	GCTCAATCCATCAATTACAC	NEG_CTRL	-1.0	-1.0	Negative Control	-9.362087159	-9.362087159	-2.752607499	-9.362087159	-9.362087159	-9.362087159	-1.092511977	-1.666088679	-2.190121131	-3.925400499	-2.923913601	-3.914606178
CTRL_041	ACACAATCCAATGCAAATCG	NEG_CTRL	-1.0	-1.0	Negative Control	0.296285896	-8.282763275	-4.452388297	-3.239979173	-2.766055216	-6.246772879	1.503094916	-0.094026797	-1.723174266	-0.901165181	-1.130662588	-1.039139891
CTRL_042	CTCGTTTGAGCCAAACATCG	NEG_CTRL	-1.0	-1.0	Negative Control	-1.251087615	-0.090581194	-1.601982752	-1.194548645	0.72843701	-4.101243308	3.859152372	2.694493356	4.416046272	0.850196483	-0.18894566	0.013933062
CTRL_043	AGAAAGAAGAGGAACGTGTG	NEG_CTRL	-1.0	-1.0	Negative Control	-0.476823512	-1.450492724	-0.258542018	-2.961861759	0.447606214	-2.482882004	0.732171154	1.322537455	2.059037207	-0.336073934	1.241692251	2.048230768
CTRL_044	CTACCTGGAGATCTCCAAAG	NEG_CTRL	-1.0	-1.0	Negative Control	-6.551938455	-9.781903847	-3.490663291	-6.335477654	-4.601058836	-8.259011364	2.72649796	0.781281709	-0.176896418	-1.081262483	-0.866487232	-0.960953018
CTRL_045	TGATAACGAAGCATCCACAA	NEG_CTRL	-1.0	-1.0	Negative Control	-2.219280914	-5.3909835	-6.996025307	-4.025191169	-6.497014784	-4.598741698	0.628542861	2.127194341	-4.640054852	0.017438882	0.354449613	0.285835127
CTRL_046	CAATGTTACAGACCAACATG	NEG_CTRL	-1.0	-1.0	Negative Control	-3.677873771	-5.400191668	-6.491206476	-7.491218584	-9.801708108	-6.7151511	-2.705039429	-0.58669227	-1.274677694	0.913722893	-0.838635646	-0.648171979
CTRL_047	GTGGCTACTCAGTACTGTCA	NEG_CTRL	-1.0	-1.0	Negative Control	-0.39206582	-1.72489349	0.494332033	-1.7138951	0.308046098	1.535560287	-0.060762855	0.496150504	1.355593354	-0.117202769	1.40430633	-0.124083893
CTRL_048	CCCGACTAAGACAAACACAC	NEG_CTRL	-1.0	-1.0	Negative Control	-1.964396167	0.03179209	-0.314141967	-3.475062701	-2.153355673	-5.294074524	-9.72772359	-4.694397703	-4.790926152	-2.948967659	-1.392323178	-1.961272654
CTRL_049	CAAATGCCATCATGCCAAGG	NEG_CTRL	-1.0	-1.0	Negative Control	0.222111888	0.392160926	1.722352152	3.340697824	0.345022793	1.27500415	0.832167609	1.945242789	0.251238437	0.871149753	1.458084367	0.552095778
CTRL_050	CATCATGAACCAAAGGACAC	NEG_CTRL	-1.0	-1.0	Negative Control	-0.36411808	-5.434925551	-2.736164018	-8.381926433	-6.701784278	-5.295369424	1.190769796	-1.026950248	-1.137696174	0.718835613	0.24310913	0.225636511
CTRL_051	CCAGAAAAGAGAAATTACGG	NEG_CTRL	-1.0	-1.0	Negative Control	0.460174345	-0.405977576	-0.900652571	-4.461323628	-2.811040004	-3.923386391	2.316012049	-0.036202365	-3.334930837	1.25945128	-1.689028807	2.017601145
CTRL_052	TTGAGCCATACATCCTCCAA	NEG_CTRL	-1.0	-1.0	Negative Control	-1.04581214	-3.942569603	-4.16266304	-7.266033257	-2.54231675	-8.053630299	-0.458088006	-3.521678032	0.091141567	-0.292075224	-1.084400171	-0.253343155
CTRL_053	ACATGGGGGACTGTAAACGA	NEG_CTRL	-1.0	-1.0	Negative Control	-3.111329908	-4.176371695	-6.52457972	-2.873552052	-2.043257871	-3.154772675	3.984104224	0.979273269	0.263074403	0.642240203	-0.025019662	-0.107986664
CTRL_054	CTCAGACACACACCTCAATG	NEG_CTRL	-1.0	-1.0	Negative Control	-3.415133605	-1.12005536	-3.464790855	-0.585052837	-4.677558351	-0.236002814	-0.310125844	-1.497929696	-2.927693403	-1.079586977	-0.21897761	-1.780981006
CTRL_055	ATGATGGTGACATACCGGAG	NEG_CTRL	-1.0	-1.0	Negative Control	1.089592282	-1.679747809	-0.233422265	-6.061061545	-1.210802359	-4.318979683	-0.723148821	-0.935324731	-2.597432324	-1.440132708	-1.57839256	-3.355677598
CTRL_056	GAAGTGATCCACAATACGGG	NEG_CTRL	-1.0	-1.0	Negative Control	-3.903053386	-3.242163812	-7.444426361	-6.277700742	-9.434910605	-9.434910605	0.691997987	0.761917954	0.210687347	0.053501884	0.359900997	0.065040797
CTRL_057	GAGCTGTGGGACAATGCTCG	NEG_CTRL	-1.0	-1.0	Negative Control	-4.509473307	-1.001945422	-1.168095683	-0.590683258	-1.219384803	-0.209400663	1.328736139	0.586259776	0.183103844	0.658584641	0.353128777	-0.021012194
CTRL_058	AGGTGCTGCTCCAGACGATG	NEG_CTRL	-1.0	-1.0	Negative Control	-0.974304146	-3.229360107	-3.075831955	-1.466481547	-5.163138081	-0.746258011	1.120550424	1.209231068	1.749826268	0.685576537	0.563982133	0.146088772
CTRL_059	CTGCATTCGGATGACCACAG	NEG_CTRL	-1.0	-1.0	Negative Control	-2.34229376	-0.424317111	0.477306519	-8.804632871	-4.146390086	-5.430521106	-1.487078353	-1.55858561	0.455863262	-1.654487778	-1.475124927	-0.648565669
CTRL_060	GCTCCTGATCAACCTTTGCG	NEG_CTRL	-1.0	-1.0	Negative Control	-4.884546028	-4.522587631	-2.972438815	-3.71521455	-0.855509093	-3.751408471	0.020955798	0.864339938	0.992899003	0.80283321	1.015454742	0.590443513
CTRL_061	CATTTGGGGAACACAACTCG	NEG_CTRL	-1.0	-1.0	Negative Control	-1.119328488	1.221102809	-0.027620047	3.882680235	0.452893831	0.355075212	-1.467345014	2.987262749	1.821382503	1.884155649	-0.491787383	0.417915841
CTRL_062	TGAGGCTATTGTAACGTAAG	NEG_CTRL	-1.0	-1.0	Negative Control	-0.62977439	2.041704395	-3.511552657	-4.003236676	-3.855484937	-8.381926433	-2.631358432	-2.018164414	-2.875953625	-2.262886909	-1.430317227	-1.453497882
CTRL_063	CTAGTAAGCAGGCACACCGT	NEG_CTRL	-1.0	-1.0	Negative Control	-7.142678867	-7.141940651	-5.766546983	-4.875788326	-8.563021617	-8.563021617	-0.745629278	0.467243795	-0.929862368	-0.190441022	-0.538131007	-0.683415942
CTRL_064	GATACACCAAAACTCATGCT	NEG_CTRL	-1.0	-1.0	Negative Control	-1.769718747	-7.961303285	-7.961303285	-7.961303285	-6.28116113	-7.961303285	-2.161033531	-3.448658608	-1.32089512	-1.008206073	-1.093059182	-1.863089465
CTRL_065	GAAATCCCTCAGTCACAATG	NEG_CTRL	-1.0	-1.0	Negative Control	-9.110119058	-2.395497537	-3.422135693	-2.46607761	-1.713092749	-0.913925519	1.350101614	-0.946569206	-1.045885711	-2.088305076	-1.034793393	-2.160800558
CTRL_066	CGTAAGACCATCTCATGGTG	NEG_CTRL	-1.0	-1.0	Negative Control	-7.91356436	-4.445350592	-7.91356436	-7.91356436	-7.91356436	-7.91356436	-2.267851751	0.419351324	0.202943889	0.068605974	-2.090897654	-1.742403272
CTRL_067	TCATGGGACTCACCAACTCA	NEG_CTRL	-1.0	-1.0	Negative Control	-3.784870453	-1.353803671	-1.23184777	-1.96666282	-2.308898794	-3.629079789	0.118631608	-0.056150283	2.120276471	1.180759003	0.092578583	0.782874415
CTRL_068	GGGTCAGGCAGTCCGCATAG	NEG_CTRL	-1.0	-1.0	Negative Control	2.544938121	0.322802575	-5.311020429	5.133826283	4.467546244	5.555063112	2.281587052	-1.057128925	1.435084142	-1.374487615	-0.729648966	-0.710609695
CTRL_069	GAGGTGGGAGTCTGAACTGA	NEG_CTRL	-1.0	-1.0	Negative Control	-1.22573761	-0.221672128	-0.925452682	1.676097227	1.073223717	0.807898397	1.108025167	0.162653457	-2.596932541	0.412169954	0.672812829	-0.243315212
CTRL_070	ACCCAGGAGCCAACACGACA	NEG_CTRL	-1.0	-1.0	Negative Control	-1.853611092	-3.356414195	-7.466563001	-8.780883519	-8.780883519	-8.780883519	0.684218038	0.303118969	1.360390492	-0.151855934	0.208730352	-1.257447671
CTRL_071	ATTGATGAAAGGGTCAACAC	NEG_CTRL	-1.0	-1.0	Negative Control	-6.766708001	-6.766708001	-6.766708001	-6.766708001	-5.086565845	-6.766708001	-4.51145411	-2.870469043	0.884283435	-1.898424466	-3.406870348	-0.706399289
CTRL_072	AAACAGGGATGTGTCTACAC	NEG_CTRL	-1.0	-1.0	Negative Control	-4.465723235	-6.743205339	-6.417069409	-7.290680414	-4.339675585	-8.866117082	-0.132777669	0.319703649	0.120156159	-2.141303673	-2.507163464	-1.552215375
CTRL_073	CCATCGTCCGAGCTATACTG	NEG_CTRL	-1.0	-1.0	Negative Control	-3.013274479	-5.50939304	-0.548498539	-0.41928881	0.728569249	-1.334164094	-0.497548479	-1.017063317	-2.250400247	-0.385478924	-1.128712948	-1.459091059
CTRL_074	CAAGAAGAGCTGGACAACAC	NEG_CTRL	-1.0	-1.0	Negative Control	-1.978514362	1.86210479	-0.96226489	1.435180498	1.694446445	0.785180841	-3.636041005	-5.61558411	-1.145624126	-0.197955628	-2.321876279	-4.326640524
CTRL_075	GCTGGCATGCGGCAACACGT	NEG_CTRL	-1.0	-1.0	Negative Control	-8.364277823	-0.828499438	-6.373793579	-6.788841155	-8.364277823	-8.364277823	0.023804931	-2.185711762	1.518625449	-2.520905177	-2.178144724	-2.803865042
CTRL_076	CATTGTTATGGCCTCCTCCG	NEG_CTRL	-1.0	-1.0	Negative Control	1.448307906	-2.174820518	-3.40880732	-3.874188191	-2.170023909	-3.138157269	2.320031384	3.226247827	2.936979502	1.674932545	0.724526356	1.484809261
CTRL_077	GAAAACCTAAGCTAAGTGGT	NEG_CTRL	-1.0	-1.0	Negative Control	-8.302604374	-8.302604374	-8.302604374	-8.302604374	-6.622462219	-8.302604374	-0.692536068	1.143377321	-1.662196208	-1.662685999	-0.239723142	-1.963744475
CTRL_078	CACGAGACCATATCTTTCAG	NEG_CTRL	-1.0	-1.0	Negative Control	-4.185804928	-1.122690509	-4.441625356	-8.984055314	-7.303913159	-8.984055314	1.46647018	-2.17519042	-3.329257676	-0.891276367	-0.229566242	-0.666637382
CTRL_079	GAAACTGGGTCAAACGAAGG	NEG_CTRL	-1.0	-1.0	Negative Control	-8.85604996	-6.263035117	-8.85604996	-3.443763181	-3.361253399	-8.85604996	-2.495950222	1.816413388	2.910811998	-0.731677039	-1.22736492	0.367754859
CTRL_080	ATAAGCCAGATACAAGACCG	NEG_CTRL	-1.0	-1.0	Negative Control	-0.610072512	0.701191763	-1.122361125	-5.242661572	-4.039460896	-1.728790717	2.683697544	1.730237744	0.184011889	-0.039665051	0.328842217	-0.097653643
CTRL_081	ACATACCAAGCCCACGCCCA	NEG_CTRL	-1.0	-1.0	Negative Control	1.116221916	2.311854425	-2.138060666	-0.589152754	1.65669655	2.193588475	1.596869992	1.758615232	2.303163687	0.687639489	1.719926285	-0.904114082
DNMT1_005	GGCGGTACGCGCCGGCATCT	DNMT1	1.5	1.0	Undefined	-4.969993492	-3.624681366	-1.769395202	-2.773917408	-1.276414595	-4.5606431	-1.188548937	-0.517555189	-0.361151173	1.045462241	1.154409755	1.334818916
DNMT1_014	TGCTGAAGCCTCCGAGATGC	DNMT1	1.5	1.0	Undefined	0.164596802	2.497348557	0.794911309	-1.496668504	-2.606775273	-4.264148176	-1.244974558	-3.087469578	-1.307689045	0.595724607	-0.295040502	-0.202891899
DNMT1_007	CGGGCTGGGGCGGTACGCGC	DNMT1	9.5	3.5	Undefined	-1.157383358	0.875362491	0.380354535	1.071104303	-0.985061468	-0.339540488	-4.150417771	-6.838951521	-9.998733893	-2.005113203	-0.895379402	-1.095183286
DNMT1_024	TGTGGGCACCCGGGCTGGGG	DNMT1	19.5	7.0	Undefined	-4.908519738	-8.370098711	0.382243839	-4.947015218	-5.960562147	-3.655200625	-5.227710432	-7.478376734	-9.791179677	-1.276714092	0.558903076	0.778622935
DNMT1_015	CGGCGCGTACCGCCCCAGCC	DNMT1	21.5	7.5	Undefined	-1.075948133	-0.671964238	-2.374879136	-1.089647969	-1.459079408	-0.240366344	2.55932939	0.819887791	1.87246506	0.332907495	2.229381583	2.532080747
DNMT1_017	CCAGTGTGGGCACCCGGGCT	DNMT1	23.5	8.0	Undefined	-0.633336713	-0.527036863	1.148183898	1.674956546	0.900081677	0.446755927	3.240661781	1.519986387	0.928464794	1.945629175	1.058024846	1.102322633
DNMT1_020	GGCGCGTACCGCCCCAGCCC	DNMT1	22.5	8.0	Undefined	2.301024096	4.720972394	-0.193112406	0.034487414	1.292946113	3.045720349	-0.968899911	-2.3886328	0.139640194	2.106173767	1.978549092	2.092984588
DNMT1_025	CAGTGTGGGCACCCGGGCTG	DNMT1	22.5	8.0	Undefined	-1.403294006	-2.375836409	0.840620643	-2.461814313	-4.981470763	-0.152321888	-1.992188212	-0.545459449	-0.465546346	-0.027011206	0.125461547	0.827757872
DNMT1_018	GCCAGTGTGGGCACCCGGGC	DNMT1	24.5	8.5	Undefined	-1.800835388	1.512271666	0.565072486	-2.665900341	-0.38721373	-2.745182321	-1.449642124	-2.019570478	-1.513371223	-0.818935486	0.412568372	0.169265316
DNMT1_022	GGACGGCCAGTGTGGGCACC	DNMT1	29.5	10.0	Undefined	1.501941107	-2.953412942	-0.904510736	-1.331970195	-3.367823531	1.362405399	0.862273772	1.485186994	0.671704411	0.926001804	1.118321363	0.482522638
DNMT1_023	GACGGCCAGTGTGGGCACCC	DNMT1	28.5	10.0	Undefined	0.918810559	-0.664679865	0.548857511	-1.000668077	-0.887922768	-1.418531828	-7.448812334	-4.960169799	-4.551621137	0.156778227	0.54527903	0.66331725
DNMT1_021	CCCAGCCCGGGTGCCCACAC	DNMT1	34.5	12.0	Undefined	-1.332273388	-0.874878443	2.772747777	-1.783509363	1.306378136	-2.465177959	0.731109144	0.41153045	0.099514807	0.783907379	1.168978436	0.360050981
DNMT1_009	ATGGCCGGGACGGCCAGTGT	DNMT1	36.5	12.5	Undefined	2.815254969	-2.688370462	2.030794838	-3.540414922	-3.555235029	-1.600523705	-0.141119135	-0.476763867	0.87704524	0.459489472	0.405827433	0.393447712
DNMT1_012	GATGGCCGGGACGGCCAGTG	DNMT1	37.5	13.0	Undefined	1.313598814	0.430742339	1.052855384	-1.712751011	0.092360822	-1.90372102	0.68749626	0.432162547	-0.112609669	1.44737217	1.930736885	1.200257847
DNMT1_016	GGTGCCCACACTGGCCGTCC	DNMT1	43.5	15.0	Undefined	1.874507379	1.610138836	2.350289233	2.947006545	2.075216802	2.775718514	-3.158410263	-0.759995014	-2.415850311	0.126339051	0.536223198	1.142763013
DNMT1_019	GGGCAGCGAGATGGCCGGGA	DNMT1	46.5	16.0	Undefined	1.300268521	4.219956078	3.220869051	-0.565620313	2.731609202	2.360731603	-4.454710061	-2.480526647	-9.502621646	0.392206756	0.265608464	0.80332441
DNMT1_011	CGTCGGGCAGCGAGATGGCC	DNMT1	50.5	17.0	Undefined	-4.249629578	-4.588221768	1.941344026	-4.802322621	-6.002222574	-4.879637317	-2.498318479	-3.21478321	2.079734622	0.997203935	1.233128458	1.298371948
DNMT1_013	TCGTCGGGCAGCGAGATGGC	DNMT1	51.5	17.5	Undefined	-3.547585515	-3.647373932	-5.063073889	-3.311809682	-6.251770084	0.515123437	-9.180384062	-9.180384062	-9.180384062	-0.790368486	-0.908440804	-0.255582818
DNMT1_010	GACATCGTCGGGCAGCGAGA	DNMT1	55.5	19.0	Undefined	-0.009503376	-0.271735822	-5.52651395	-1.163991677	-3.772516791	-3.638606084	-3.190167053	-7.461120954	-5.595389957	-1.151342332	-1.478979126	-3.650966008
DNMT1_002	TACCGCCTGCGGACATCGTC	DNMT1	66.5	22.5	Undefined	-4.866862667	0.511358881	-1.31758816	2.492032381	2.273022534	-3.422875828	-6.744058052	-2.457761313	-1.709854341	-0.316921021	0.531189921	0.734135671
DNMT1_001	CTACCGCCTGCGGACATCGT	DNMT1	67.5	23.0	Undefined	-2.389524212	0.100460988	0.210830638	-2.048616698	-2.058372679	-0.375307909	0.186813555	1.530353431	1.021390249	0.108980092	0.436039721	1.118824294
DNMT1_003	CGCTGCCCGACGATGTCCGC	DNMT1	72.5	24.5	Undefined	-1.335482155	0.135979528	-1.764922312	1.647625405	-0.837563141	0.049657375	-4.622631193	-5.58929434	-7.256416716	-0.062535876	-0.595212726	0.067575265
DNMT1_006	TGCCCGACGATGTCCGCAGG	DNMT1	75.5	25.5	Undefined	0.643216573	-2.040811505	0.831278752	2.153555257	-1.269671432	0.861257745	-2.595383334	-5.446722623	-1.721167421	-0.66417497	-0.243046985	-0.257398097
DNMT1_008	CCCATGGTACCTACCGCCTG	DNMT1	77.5	26.0	Undefined	2.037288948	4.099899848	4.071504423	2.922361339	0.145892509	2.750605039	-2.855176311	-6.580234986	-3.707201713	0.204162509	0.078818784	0.520131705
DNMT1_004	CGACGATGTCCGCAGGCGGT	DNMT1	79.5	27.0	Undefined	-1.691554591	-5.910778516	-1.473763227	0.783518538	1.15304387	0.296299639	-2.770933517	-3.812488289	-5.3901922	0.070066642	0.663956028	0.292362966
DNMT1_028	CTTTCCAAATCTTTGAGCCT	DNMT1	81.5	27.5	Undefined	-4.024587646	-1.198519865	-1.829815878	-1.290179096	-2.417277528	-1.481783687	0.853314116	-0.096134419	-0.571635163	-2.182919657	-1.336000211	-1.661721968
DNMT1_027	TCTTTCCAAATCTTTGAGCC	DNMT1	82.5	28.0	Undefined	-0.2344375	0.294725986	-0.102544603	-1.57957634	-0.767604245	-0.038784024	0.253201261	0.117159512	0.281319819	2.677739804	0.974521996	0.50331236
DNMT1_026	TCCTCCCAGGCTCAAAGATT	DNMT1	88.5	30.0	Undefined	1.262981111	-5.079252455	-7.233145706	-0.199791172	-1.613743243	-8.547466224	-0.592054655	2.426254317	-4.564318194	0.755507586	-0.018685865	-1.140015116
DNMT1_029	AAGAGACAGCTTAACAGAAA	DNMT1	112.5	38.0	Undefined	-0.893177105	0.528841382	-0.056806986	3.138960078	1.613561779	2.957403593	-4.405280887	-2.227939271	-4.499246704	1.905747817	-1.75256908	-0.734480067
DNMT1_034	TTCTCCTTCACACATTCCTA	DNMT1	117.5	39.5	Undefined	-9.274094341	-3.592200309	-9.274094341	-9.274094341	-5.686372167	-9.274094341	-4.310922446	-4.155899398	-1.132142201	-1.598141658	-0.623884854	0.751120164
DNMT1_033	CTTCCCTTAGGAATGTGTGA	DNMT1	124.5	42.0	Undefined	2.152796937	2.52578167	3.026903309	-2.913909788	-1.725343864	-3.792646888	-0.245309002	-2.183661	-0.726954439	-2.630222395	-0.214024779	0.234817147
DNMT1_035	AAAGAATCAGTTATGTGACT	DNMT1	187.5	63.0	Undefined	-2.453299662	-2.163056464	-3.469218004	-0.374958191	0.241222752	-2.088086596	-2.077867248	-2.453429618	-3.416688874	-0.81767848	-0.551783638	-1.453690564
DNMT1_031	TAATTCTTCTTTACGTAATT	DNMT1	202.5	68.0	Undefined	-0.601093827	-2.038142003	-2.587323775	0.84653553	-1.298334713	-3.270078841	-1.712851848	-2.377830899	-2.825383697	-1.18772005	-0.769710588	-0.479966356
DNMT1_030	ACGTAAAGAAGAATTATCCG	DNMT1	220.5	74.0	Undefined	-2.393612511	-0.664545445	2.619998655	2.025874449	2.853565854	1.200351145	-4.632962027	-0.711959985	-9.196431272	-2.471617863	-2.328187169	-2.37724592
DNMT1_032	TGCTGAGAACTGACTTACCT	DNMT1	226.5	76.0	Undefined	-0.535072122	-0.443129485	-4.930855442	-2.641982719	-2.82644899	-7.950392917	-0.419976569	-0.888481517	-2.983274392	0.472537922	1.664153569	2.061905694
DNMT1_055	CCTGCTGTAGGAGGGCTACC	DNMT1	232.5	78.0	Undefined	-3.965201108	-5.716657147	-1.600264075	-5.701286219	-3.966040588	-4.954870443	3.325115909	1.756785168	2.063146224	1.660377702	2.381343281	1.730068077
DNMT1_058	AAAGGGATTTGACTTTAGCC	DNMT1	239.5	80.0	Undefined	-0.096069359	0.575433928	-0.825491406	0.163258734	1.198219829	-1.306389186	1.063524948	1.236808941	-0.12444595	0.480872933	0.13658055	0.764442595
DNMT1_072	AGGACAAATCTTTATTTAAA	DNMT1	257.5	86.0	Undefined	-8.838261673	-8.838261673	-6.04178704	-8.838261673	-8.838261673	-8.838261673	-3.790350088	-0.725514771	-1.25996087	-1.729638051	-1.639144268	-1.461324625
DNMT1_068	TTTAAATAAAGATTTGTCCT	DNMT1	271.5	91.0	Undefined	-2.374103724	-0.263974551	-0.403742956	-2.673423655	0.177881273	-3.182627185	-0.119718309	-0.027426089	-0.240523239	2.676814681	1.86754388	2.298258722
DNMT1_046	AGCATGAGCACCGTTCTCCA	DNMT1	277.5	93.0	Undefined	0.223185251	-6.568470035	-9.515470917	-6.720375087	-9.515470917	-5.90170389	-7.985854066	-9.515470917	-9.515470917	-1.825373541	0.373993881	-1.809109472
DNMT1_066	AAAGATTTGTCCTTGGAGAA	DNMT1	278.5	93.0	Undefined	-1.003436606	-2.898289466	1.546841139	-1.239930273	-0.79322855	-1.64318246	-2.480448814	-2.228472101	-2.546268622	-0.828058786	0.336490086	0.643620382
DNMT1_038	ACGGTGCTCATGCTTACAAC	DNMT1	297.5	99.5	Undefined	-6.549509101	-1.410829939	0.689692317	-7.566104275	-4.362536417	-5.142503408	-2.849297487	1.513274626	-1.292167174	-2.285474197	-1.116650333	-0.560503399
DNMT1_039	CGGTGCTCATGCTTACAACC	DNMT1	298.5	100.0	Undefined	-3.804619133	-5.338124154	-6.544040841	-9.62030214	-4.439457129	-8.097409657	-5.9970733	-9.62030214	-5.245105772	-1.570754438	-1.137491376	-1.762628529
DNMT1_037	CTAGACGTCCATTCACTTCC	DNMT1	305.5	102.0	Undefined	-1.457543862	4.379401487	-0.835341316	-4.641155167	-0.047081539	-3.863280518	-2.485393284	-3.340179698	-0.553142381	-0.352324859	0.785607595	0.728050176
DNMT1_059	GCTTACAACCGGGAAGTGAA	DNMT1	308.5	103.0	Undefined	-2.049327813	0.995502511	-1.590875305	0.021847639	-0.196106552	0.317589197	-3.354886023	-1.925761587	-1.11478634	1.553804965	0.463757368	-1.079606899
DNMT1_050	GTGAATGGACGTCTAGAAAA	DNMT1	323.5	108.0	Undefined	-1.552994534	-5.142982413	-3.224380438	-1.300154906	-2.87760345	-0.797076879	-0.613337128	-0.660354734	-2.543442883	-1.360603427	0.573765553	-0.296530641
DNMT1_049	TGAATGGACGTCTAGAAAAC	DNMT1	324.5	108.5	Undefined	-8.238111351	-0.864183649	-6.146484875	-3.650177457	-7.978311945	-9.6584541	-5.489826196	-0.628188688	-2.536756884	-0.087466215	0.155048831	-0.569342325
DNMT1_054	TACGGGCTTCACTTCTTGCT	DNMT1	338.5	113.0	Undefined	-0.66085976	-3.077042848	-1.212678334	-1.626898771	-0.294658852	-2.102146243	-2.909464584	-2.071455264	-3.196248327	0.495618632	-0.397899131	1.417446699
DNMT1_040	AGAAGTGAAGCCCGTAGAGT	DNMT1	356.5	119.0	Undefined	-9.804328255	-1.445972194	-6.115609179	-9.804328255	-5.146085471	-6.717771246	-1.827144659	1.422068478	1.158551841	0.196434388	-2.262650519	-1.070995104
DNMT1_042	AAGAAGTGAAGCCCGTAGAG	DNMT1	355.5	119.0	Undefined	-3.496957794	-0.110098047	-0.045709615	-0.206851979	1.807167487	4.151874033	-0.950711105	-4.973508386	-3.929579021	0.542922552	0.643076265	0.250756477
DNMT1_061	ATCTGCCATTCCCACTCTAC	DNMT1	355.5	119.0	Undefined	-1.826117395	0.368309911	1.575981916	-4.73784622	-5.814776873	-6.034002684	-3.632190309	-2.66489288	-2.453251835	-0.456712058	-0.36310985	-0.538072811
DNMT1_063	CATCTGCCATTCCCACTCTA	DNMT1	356.5	119.0	Undefined	-1.31832763	2.651352667	1.377911315	2.225580155	0.293305637	-1.068258756	-2.323075703	-2.919655632	-3.625524849	-1.292658356	-1.427887867	-0.548151035
DNMT1_056	TGAAGCCCGTAGAGTGGGAA	DNMT1	361.5	121.0	Undefined	-1.055648493	0.954640953	0.921449446	-7.909328262	-4.958323434	-6.110653166	1.393615775	1.008646458	-0.271496106	0.214141625	0.601992342	0.794617535
DNMT1_069	AAGGGGTTTGGGGGGGCTGT	DNMT1	379.5	127.0	Undefined	-1.652662436	-0.688187139	-4.713765029	-8.559923927	-2.749612413	-1.04623091	2.169267932	3.107704268	1.929900677	1.207289237	1.664495644	1.571931181
DNMT1_071	GTTTGGAAAGGGGTTTGGGG	DNMT1	386.5	129.0	Undefined	2.622397058	1.386594244	2.599617606	0.003773602	-1.724131957	-0.372868779	-5.002505179	-3.834399337	-3.344104453	0.006173564	-0.733014041	-1.710403665
DNMT1_070	GGTTTGGAAAGGGGTTTGGG	DNMT1	387.5	129.5	Undefined	-0.123563753	-6.290552414	-2.088800106	-2.875290614	-8.883567258	-0.82254393	-3.835655673	2.065749001	-2.751547766	-2.463632252	-1.021510838	-1.140852637
DNMT1_065	GAGGTTTGGAAAGGGGTTTG	DNMT1	389.5	130.0	Undefined	2.062972607	-0.406961459	0.346196958	0.762496127	2.658869322	2.420172774	-1.631906942	-1.054916312	-4.557096063	-0.203972126	0.282124125	0.084443383
DNMT1_067	AGGTTTGGAAAGGGGTTTGG	DNMT1	388.5	130.0	Undefined	-0.534219836	-4.174577255	-0.693828411	0.865435912	-3.366124463	-2.708450526	-1.265327013	-7.481013415	-4.121578198	-0.528099217	-0.566253025	-0.875601465
DNMT1_062	CGAGGTTTGGAAAGGGGTTT	DNMT1	390.5	130.5	Undefined	-1.576554733	-3.487122185	-2.807899175	-2.008876814	-2.866883218	-9.071486512	-1.380140948	-0.003396031	0.689450097	0.764129639	2.573491844	2.590921166
DNMT1_064	GCGAGGTTTGGAAAGGGGTT	DNMT1	391.5	131.0	Undefined	-1.369673686	-0.639923982	-1.253811986	-7.715570335	-1.238159509	-3.361279482	-1.437852376	-1.330833276	-3.014138227	1.1448703	1.462911203	0.833978802
DNMT1_051	GGCGTGCGAGGTTTGGAAAG	DNMT1	396.5	132.5	Undefined	0.726556686	-0.231760065	1.136040359	-2.88493049	-1.915341142	-9.020567742	-3.972656157	-5.571510098	-0.969704537	0.660744595	1.663970246	1.009557544
DNMT1_044	TGGGCGTGCGAGGTTTGGAA	DNMT1	398.5	133.0	Undefined	1.670308744	1.30381115	0.692116351	0.121895751	-1.619367986	-2.483424147	-1.962710307	0.507891119	-0.387492712	0.67838111	-0.00154812	1.306230601
DNMT1_060	GGGCGTGCGAGGTTTGGAAA	DNMT1	397.5	133.0	Undefined	2.96312141	-0.394813572	2.555772231	-3.453169437	-0.442377715	-5.422648015	-3.668810937	-2.87725006	-0.886889972	2.012375183	1.25578903	1.353255156
DNMT1_047	CCTCCTGGGCGTGCGAGGTT	DNMT1	403.5	135.0	Undefined	-3.396618943	-0.945288131	0.539053266	-1.860205005	-5.38168442	-2.930227062	-0.598962033	-4.269151472	-2.224519055	1.72539889	1.512289461	1.095667343
DNMT1_045	TTGCTCCTCCTGGGCGTGCG	DNMT1	408.5	136.5	Undefined	1.465008435	0.676555653	-0.147473784	-1.854974052	-1.924812795	-2.804384159	-1.062216439	0.485638007	-3.018496048	0.365297635	0.22203617	-0.228134851
DNMT1_036	TTTCCAAACCTCGCACGCCC	DNMT1	411.5	137.5	Undefined	-1.1214465	-0.01956517	-1.040874506	-4.442123135	-9.919983394	-9.919983394	-4.329702101	-2.751410753	-4.337679971	-3.433700273	-4.760174833	-1.94561156
DNMT1_041	CCAAACCTCGCACGCCCAGG	DNMT1	414.5	138.5	Undefined	-3.089865781	-3.382315197	-4.614189723	-0.378260436	-1.519328206	-0.996648996	-2.33916223	-5.59538728	-0.427788102	-1.761630622	-0.553293171	-0.587189185
DNMT1_057	CCATCGGACTTGCTCCTCCT	DNMT1	417.5	139.5	Undefined	2.505719263	-1.029556565	-0.934932067	-0.812227195	-0.529672595	0.46325832	0.02287751	0.481739148	0.70892927	3.860005098	1.51786023	3.315245992
DNMT1_052	TCCATCGGACTTGCTCCTCC	DNMT1	418.5	140.0	Undefined	1.071242994	0.000572714	-0.327465911	-0.772046439	-1.37449472	0.401101988	3.117137342	2.922171755	0.030226594	1.451968613	1.568082545	1.611484908
DNMT1_043	CCCAGGAGGAGCAAGTCCGA	DNMT1	428.5	143.0	Undefined	-1.217235152	-6.133774184	-3.21829386	-3.078347579	-8.12549439	-5.986411529	-3.779697219	-4.035483956	-6.362543328	-1.681263624	-1.693608963	-0.506666292
DNMT1_048	GAGGAGCAAGTCCGATGGAG	DNMT1	433.5	145.0	Undefined	-3.841496048	0.653592827	-0.05179363	-4.066694467	-5.00156932	-4.446184708	-5.337099342	0.280823843	-9.780573846	-1.452525424	-1.90422353	-1.756125276
DNMT1_053	CTTACGCTTAGCCTCTCCAT	DNMT1	433.5	145.0	Undefined	0.018816887	-4.954047835	0.079501174	-6.168007738	-2.595557339	-4.298753831	-7.433486717	-5.273198008	-4.425727386	-0.255492525	1.230254593	0.116565305
DNMT1_074	GTAATCCTGGGGCTAGGTGA	DNMT1	456.5	152.5	Undefined	3.967273511	-1.066909692	2.784914194	0.052947031	-0.223432546	-1.091221885	-6.091156747	-5.186628267	-5.274803007	-1.347140523	-1.03783241	0.193901335
DNMT1_077	CTGAACCTTCACCTAGCCCC	DNMT1	462.5	154.5	Undefined	-0.22185734	-0.534183579	-0.079673811	-5.751824768	-1.330385372	-2.207590397	-5.636665575	-8.067999295	-2.5236643	-0.804993013	-0.226694923	-0.565692643
DNMT1_079	TTCCTTGTAATCCTGGGGCT	DNMT1	462.5	154.5	Undefined	-4.121829534	-7.101142415	-4.286326237	0.174304941	0.031525678	0.263430326	-4.513527439	-5.724647621	-1.812114693	-0.346684361	1.999083502	0.439029524
DNMT1_082	TGCTTTTCCTTGTAATCCTG	DNMT1	467.5	156.0	Undefined	-8.740411255	-8.740411255	-8.740411255	-8.740411255	-8.740411255	-8.740411255	-8.740411255	-7.163049034	-4.547962577	-1.008693315	-0.457696074	-1.509385947
DNMT1_076	GTGCTTTTCCTTGTAATCCT	DNMT1	468.5	156.5	Undefined	-0.11963844	-0.705935871	-4.267436692	-9.521852891	-6.593238913	-9.521852891	-3.096945591	-1.037381604	-0.755159478	2.086399849	2.150006865	2.082470124
DNMT1_073	CACCTAGCCCCAGGATTACA	DNMT1	471.5	157.5	Undefined	-2.667961239	-5.201271904	-3.062979555	-6.899838112	-1.739728784	-1.920177034	-0.88876716	-0.517812067	0.461709777	-0.191250525	-0.47139911	-0.423788007
DNMT1_078	GGATTACAAGGAAAAGCACC	DNMT1	483.5	161.5	Undefined	-0.268293187	-8.202192028	-5.505962821	-3.964878087	-4.532888309	0.275624743	-4.090638199	-1.629019338	-6.551665363	-0.714780693	-1.944795806	-2.072241524
DNMT1_075	AGATGTGATGGTGGTTTGCC	DNMT1	490.5	164.0	Undefined	2.898471958	-0.113668048	1.673855445	-2.11535656	-3.729137417	-0.579010521	-1.577804997	-2.209989978	-2.211475416	0.235212069	-0.408909594	-0.705685687
DNMT1_083	TGCAAAATGAGATGTGATGG	DNMT1	499.5	167.0	Undefined	-2.947089361	0.080177646	-0.026167653	-2.656367469	-1.948180134	-0.847505286	-1.840534957	-2.117027898	0.059169413	-0.970634406	-0.177863393	0.708895892
DNMT1_085	CTTTGCAAAATGAGATGTGA	DNMT1	502.5	168.0	Undefined	-6.296482657	-6.295499655	-4.018140722	-8.888514498	-4.109509973	-4.334908598	-0.558469049	-1.125090594	0.864187646	-0.906344164	-1.538376137	0.004292244
DNMT1_080	CATCACATCTCATTTTGCAA	DNMT1	514.5	172.0	Undefined	-1.821684486	-2.845940001	-1.062046411	-9.671428936	-6.742814958	-8.148536453	-2.16236031	-4.256313163	0.469845075	-2.919392166	-2.203344318	-2.093319796
DNMT1_084	ATCACATCTCATTTTGCAAA	DNMT1	515.5	172.0	Undefined	-8.967785878	-5.499572109	-8.967785878	-1.359973486	-1.281093758	-8.967785878	-4.293540493	0.729896141	-4.28463283	-2.690468262	-2.568678602	-0.802761307
DNMT1_081	TCACATCTCATTTTGCAAAG	DNMT1	516.5	172.5	Undefined	-1.264316108	-0.063143791	-4.386706226	-0.998231443	-2.761125746	-2.596199699	-0.168340674	3.123301358	-0.214837067	-1.732908636	-0.681850231	-3.688756729
DNMT1_089	CCTGAGGTTTCCGTTTGGCA	DNMT1	527.5	176.0	Undefined	-9.356742074	-4.245826988	-8.042421557	-9.356742074	-9.356742074	-9.356742074	-5.973320101	-5.280020714	-9.356742074	-0.85826252	-0.462241353	-0.359935858
DNMT1_087	TCCTGAGGTTTCCGTTTGGC	DNMT1	528.5	176.5	Undefined	-1.844053866	-5.804314474	-5.062596281	-8.751315357	-5.822701379	-7.228422874	-0.20193834	-1.729220358	-0.917470448	0.396326005	0.705898417	-1.24187782
DNMT1_092	TGTGTGACAGCCCTGCCAAA	DNMT1	528.5	176.5	Undefined	1.974842472	-0.642342148	-0.956607971	-0.369572813	2.439717224	-1.405577693	-2.423950045	-1.780987893	-2.354327871	2.001539287	0.332869864	2.240293694
DNMT1_091	CTCTTCCTGAGGTTTCCGTT	DNMT1	532.5	178.0	Undefined	5.725824941	0.015360743	2.516890926	1.039028366	1.977942436	-0.605125511	0.880031839	-1.167925872	-1.253201502	1.343494672	1.568955138	1.038298588
DNMT1_090	CCCTGCCAAACGGAAACCTC	DNMT1	538.5	180.0	Undefined	0.93335799	2.056983613	0.939257721	0.346902224	-3.750895383	-2.994419099	-5.042831118	-7.507147039	-4.883152544	-0.512381544	-1.464002646	0.227232585
DNMT1_093	GCTCTTTCAGACTCTTCCTG	DNMT1	543.5	181.5	Undefined	-9.326073405	-9.326073405	-9.326073405	-9.326073405	-9.326073405	-6.239516396	-3.03382995	-9.326073405	-6.254465773	-3.432941402	-2.741425304	-2.095048097
DNMT1_094	AGAGTCTGAAAGAGCCAAAT	DNMT1	562.5	188.0	Undefined	-6.863027695	-6.862044693	-6.378798237	-6.659963706	-3.434173744	-7.207942478	-2.338635698	-6.657483777	-2.187523793	1.469241512	-1.843361229	-0.617206084
DNMT1_086	CTTGATGGACTCATCCGATT	DNMT1	565.5	189.0	Undefined	-0.176999782	1.10248018	-0.615489815	-2.209733225	-3.661326471	-5.652412968	-0.418329154	-0.744934372	-0.579689747	-0.244240862	0.718862966	-0.093501307
DNMT1_088	CAAATCGGATGAGTCCATCA	DNMT1	577.5	193.0	Undefined	4.240583858	1.539774418	-0.026521338	1.064611352	1.278011431	0.843390664	-4.755292258	-9.318761503	-9.318761503	-1.730719199	-1.428257524	-0.691619735
DNMT1_096	CAAGGAAGAAGACAAAGACC	DNMT1	595.5	199.0	Undefined	-1.8699754	-9.677158285	-9.677158285	-6.882062454	-7.997016129	-9.677158285	-3.828842163	-6.517375913	-4.171185477	-1.918345746	0.08338628	-1.030699842
DNMT1_095	GAAGAAGACAAAGACCAGGT	DNMT1	599.5	200.0	Undefined	-2.120277463	0.97810442	-2.870874433	-7.58667832	-3.09306039	-5.788003224	-6.426316729	-7.584752767	-9.162114988	-4.396952105	-3.669790808	-3.26424739
DNMT1_098	GTAGAGTTACATCCAGAGAA	DNMT1	630.5	210.5	Undefined	-9.38677234	-7.965691374	-9.38677234	-0.970590537	-0.628213743	-1.745742158	-6.291123635	-4.753873279	-1.865498711	-1.475280878	-2.057264395	-1.29501401
DNMT1_097	TAACTATTCTTACCGTTCTC	DNMT1	631.5	211.0	Undefined	1.796918709	0.225629649	0.068099078	0.102301745	0.222189693	-4.084111639	-3.632157272	-1.940486905	-2.710701368	-0.763404297	-0.369391593	-0.456919053
DNMT1_102	TCAGGTTCTTCTGCAGGAAG	DNMT1	651.5	217.5	Undefined	-3.622745393	2.518009553	-0.089521416	4.002631061	0.408043276	1.247475224	-2.137595336	-2.115348842	-3.339916841	0.752076791	0.974220647	0.994705347
DNMT1_100	GCTCTTTCAGGTTCTTCTGC	DNMT1	657.5	219.5	Undefined	-9.49777351	-9.49777351	-9.49777351	-4.467256028	-9.49777351	-9.49777351	-9.49777351	-6.700197751	-6.927780788	-3.654400865	-2.368554615	-2.527863232
DNMT1_103	GTTCCTGATTTTGCTCTTTC	DNMT1	669.5	223.5	Undefined	0.630948855	-2.632011628	1.552762075	-1.345570152	-3.69975634	-3.256028461	0.763826818	1.021801238	-0.584991337	-0.967741627	-0.344402723	0.707507254
DNMT1_101	GAACCTGAAAGAGCAAAATC	DNMT1	677.5	226.0	Undefined	-2.912978236	0.460730293	-0.964720606	-9.579585073	-9.579585073	-9.579585073	-2.100721598	-4.636434594	-1.761437994	-2.168099405	-1.078210333	-2.202648024
DNMT1_099	ATCAGGAACGCGCACTGAAA	DNMT1	694.5	232.0	Undefined	-1.11093981	-0.443060392	1.645104556	-2.962767883	-1.340233544	-1.668171456	-1.904766422	0.066029563	-6.192002393	-0.775826597	-1.523068028	-0.584132046
DNMT1_105	ACGGTTCTTTGGTTTGACTT	DNMT1	740.5	247.0	Undefined	-1.504036268	-3.915039939	-3.201217101	-5.148136939	-3.658471656	-5.848021426	1.839364661	-6.909330247	-1.740169799	-2.41714396	-1.448948356	-1.217507224
DNMT1_104	TCGCTGCACTTACGGTTCTT	DNMT1	751.5	251.0	Undefined	0.07530355	-0.978132332	-4.381589634	-1.082978199	1.551767051	-0.368300267	-0.900100314	1.997939045	2.662927169	0.231649813	0.284423667	0.679690559
DNMT1_113	TCCTCCTTCAGTTTCTGTTT	DNMT1	765.5	255.5	Undefined	-0.614129492	-2.233274533	2.426574424	-3.225961647	-1.693821848	-8.993270418	1.797152911	-0.082821338	-0.10132218	0.880024652	1.162495227	0.531249267
DNMT1_108	CTCCTCCTTCAGTTTCTGTT	DNMT1	766.5	256.0	Undefined	-1.826883236	1.093746893	0.326344734	-0.597896484	0.290994904	-3.31936398	0.370634109	0.202260248	0.23746658	0.14513448	0.736146975	-0.37390857
DNMT1_111	AACACCCAAACAGAAACTGA	DNMT1	772.5	258.0	Undefined	-5.287778291	-6.621837612	-9.568838494	-9.568838494	-7.888696339	-8.045946012	-9.568838494	-9.568838494	-1.57273049	-1.178822918	-1.518509974	0.126161773
DNMT1_110	ACCCAAACAGAAACTGAAGG	DNMT1	775.5	259.0	Undefined	-9.599333079	-9.599333079	-9.599333079	-6.152906886	-7.163920368	-9.599333079	-6.503684374	-7.286530136	-1.603225075	-1.712192236	-2.189016601	-3.539024367
DNMT1_112	CCTGCCCTGGCTTCTCTGTC	DNMT1	789.5	263.5	Undefined	-2.654920041	-1.930197066	0.456247516	-4.786366372	-2.262128051	-2.070671153	0.542929106	-3.609237526	-3.226068539	1.293172205	0.478738866	1.012880627
DNMT1_109	GGAGCCGGACAGAGAAGCCA	DNMT1	796.5	266.0	Undefined	0.668919687	-5.089173316	-0.330078796	0.233602984	-1.979953878	-8.939461321	-8.939461321	-4.195564895	-4.956313291	-1.895450335	-2.664331737	-2.367226882
DNMT1_115	CCGGACAGAGAAGCCAGGGC	DNMT1	800.5	267.0	Undefined	-9.260801592	-5.25174586	-2.889646195	-4.23028411	-5.430184063	-0.197420365	-4.948215163	-4.062453996	-6.69080887	-1.31353791	-1.010646513	-0.992414367
DNMT1_116	GTCAGCCTGCACGCCTGCCC	DNMT1	802.5	268.0	Undefined	-1.546823985	-0.449861493	-2.015123188	2.617818924	1.862344608	-0.36366915	-6.309982296	-5.856489777	-7.363218414	-1.024718835	-0.195971958	-1.230307643
DNMT1_106	GGCAGGCGTGCAGGCTGACG	DNMT1	817.5	273.0	Undefined	2.838262674	-2.395083578	-1.419459785	0.946975242	-1.93445344	-1.477601137	-4.61875899	-3.233921733	-3.640601186	0.186711933	-0.536775691	0.880844887
DNMT1_107	CAGGCTGACGAGGACGAAGA	DNMT1	827.5	276.0	Undefined	-5.440811252	-1.805174828	-5.603674183	-9.591769648	-0.782699849	-8.068877166	-6.496120943	-9.591769648	-5.21657328	0.549460563	-1.363736854	-0.372257764
DNMT1_114	AGATGGAGACGAGAAAGTAA	DNMT1	844.5	282.0	Undefined	-1.666189536	-1.285605399	2.846588913	-9.636566648	0.181503323	-0.593538824	-9.636566648	-9.636566648	-2.892831116	-2.225080981	-4.573414005	-3.395969893
DNMT1_118	TTAAACACTTACAGATCTTT	DNMT1	873.5	291.5	Undefined	-5.361232695	-1.638472269	-5.857214047	-5.681949982	-5.149103948	-4.935534206	-0.245858496	-2.30369827	-0.375903414	-1.04113485	-0.992977539	-0.815167974
DNMT1_117	TTTAAACACTTACAGATCTT	DNMT1	874.5	292.0	Undefined	1.385215228	2.612349621	1.19855205	-5.37297674	-1.166535543	-2.645477896	0.673488189	1.659450689	1.391472141	0.205620011	2.210421237	1.701551213
DNMT1_122	CACCCTGCAGAGCTGCCAAA	DNMT1	885.5	295.5	Undefined	-1.478223083	-1.057584684	-4.697999591	-8.259967697	-2.556289069	-5.401755299	-3.987088243	-2.835503756	-1.73178834	-0.161190237	-0.290568808	-1.351245607
DNMT1_120	CCTGCAGAGCTGCCAAACGG	DNMT1	888.5	296.5	Undefined	-9.821244189	-9.821244189	-9.821244189	-9.821244189	-4.640399178	-2.166735025	-4.020974435	-4.787918302	-6.082999403	-2.203299257	0.865323101	-3.276198953
DNMT1_119	TTTTTCTTCGGGCCTCCGTT	DNMT1	889.5	297.0	Undefined	-3.790227236	2.023686646	-0.765039901	-0.509530726	0.579981572	-1.382389387	0.953655782	1.526290475	1.155659106	-0.614719014	1.561161961	1.19975227
DNMT1_125	TCTTTTTCATCAGAAATCTG	DNMT1	930.5	310.5	Undefined	-1.451459382	-6.565008741	0.413314304	-0.938668562	-3.528635031	0.898942449	-1.056687235	-5.998241213	-2.414288052	0.465500468	0.894525226	-0.281484165
DNMT1_121	GATTTCTGATGAAAAAGACG	DNMT1	946.5	316.0	Undefined	-1.926204328	0.573130948	0.788905434	-7.131758898	-2.502592272	-8.707195566	-4.878397388	-8.707195566	-8.707195566	-0.771757676	-2.054534017	-2.608981745
DNMT1_124	TGAAAAAGACGAGGATGAAA	DNMT1	955.5	319.0	Undefined	-4.189462011	-3.784889984	-4.609434682	-9.15186464	-4.931785316	-9.15186464	-7.62224779	-4.639219963	-1.035356391	-2.175496266	-0.412936114	0.630132222
DNMT1_123	AGACGAGGATGAAAAGGTAA	DNMT1	961.5	321.0	Undefined	-1.121018978	-2.107999478	1.531660062	-0.520554032	1.526473773	-0.779209936	-3.038465275	-0.619894925	-2.822964408	0.968301659	1.497530143	0.071549634
DNMT1_127	TAAATTCTTACGGTTCTTTG	DNMT1	989.5	330.0	Undefined	0.135993951	-4.730674491	-8.19888826	-8.19888826	-1.684949022	-8.19888826	-0.864366635	-0.588193752	1.796469457	0.797601841	0.836029605	0.189086226
DNMT1_129	AAATTCTTACGGTTCTTTGG	DNMT1	988.5	330.0	Undefined	-4.502029823	-8.65298822	-7.338667702	-8.65298822	-4.614537393	-3.699785433	-7.123371369	0.600057529	-4.914743433	-2.103274581	-2.716806433	-0.608985721
DNMT1_128	ATAAATTCTTACGGTTCTTT	DNMT1	990.5	330.5	Undefined	-0.332439247	-1.287183508	-1.514139985	1.754211829	1.453363898	-1.141994451	2.346537315	1.942775492	3.047145872	-0.31943821	-0.891456399	-0.60954978
DNMT1_126	AATAAATTCTTACGGTTCTT	DNMT1	991.5	331.0	Undefined	-3.796259488	-0.914419055	-1.303527652	-2.762258751	-8.678919427	-1.65341476	1.42590779	0.929899474	2.285744185	-0.156526766	-0.603593762	0.400749446
DNMT1_134	CCATTTTTTTCTCCGTTCTG	DNMT1	995.5	332.0	Undefined	0.6603253	-0.556806934	-1.883832637	-2.570216944	-3.175780822	-9.09521797	0.286634929	0.549805608	0.463307612	-0.35325482	1.346624197	0.408268906
DNMT1_131	GCCATTTTTTTCTCCGTTCT	DNMT1	996.5	332.5	Undefined	-0.752160755	-0.404481347	0.033042443	-3.888612193	-3.596409203	-1.414578286	1.718309968	1.370586005	0.111994551	1.930744794	0.753851152	1.216981497
DNMT1_133	AGCCATTTTTTTCTCCGTTC	DNMT1	997.5	333.0	Undefined	-1.419878164	-0.789947572	2.028605299	-1.260595722	-1.579064594	-3.707341888	1.138033821	-1.053095139	1.498872527	0.921479018	0.15602267	1.42252774
DNMT1_135	CCCCAGAACGGAGAAAAAAA	DNMT1	1006.5	336.0	Undefined	-0.348092162	-6.939847438	-5.986497881	-1.93741826	-3.716415136	-3.4825638	0.323168787	-2.845203175	-5.991151549	-2.576476059	-1.933540285	-1.625426063
DNMT1_132	CTTGGAGTTCATGACTGTTT	DNMT1	1024.5	342.0	Undefined	-5.041790405	-2.837076064	-8.890981771	-8.890981771	-8.890981771	-8.890981771	2.024520191	1.268789479	1.701610842	0.768930299	0.277709435	-0.435741083
DNMT1_136	CAAAACAGTCATGAACTCCA	DNMT1	1036.5	346.0	Undefined	-9.603852178	-9.603852178	-9.603852178	-9.603852178	-9.603852178	-9.603852178	-9.603852178	-9.603852178	-9.603852178	-5.345815104	-2.652242972	-4.910554784
DNMT1_130	TTCCCGGCAGATGTTTACCT	DNMT1	1042.5	348.0	Undefined	-9.292874007	-9.292874007	-9.292874007	-2.864077631	-1.735290859	-5.133971869	1.08993774	1.595828566	0.698989697	-0.794394452	-0.684868457	-0.477601681
DNMT1_154	CTGAATGCACTTGGGAGGGT	DNMT1	1048.5	350.0	Undefined	-3.231185352	-0.775491118	3.42182208	3.051740617	2.153208078	-2.576954571	-9.170263151	-1.981928331	-3.587959728	-0.578421193	-2.139844015	-0.203877243
DNMT1_155	ACTGAATGCACTTGGGAGGG	DNMT1	1049.5	350.0	Undefined	0.313650152	-3.2154243	-3.106339735	-0.421744527	-1.793881	0.36234812	-1.70566055	-3.327435665	-1.609940522	0.138323715	-0.783104226	-1.270088989
DNMT1_148	CGCACTGAATGCACTTGGGA	DNMT1	1052.5	351.0	RFTS	-5.707228128	-6.784989768	-2.181166721	-9.378004611	-9.378004611	-9.378004611	-9.378004611	-9.378004611	-9.378004611	-2.129001139	-1.948173939	-1.413860139
DNMT1_145	CCGCACTGAATGCACTTGGG	DNMT1	1053.5	351.5	RFTS	0.264670131	-2.324351231	-0.72474329	-0.893616761	1.868086504	-0.13371025	-9.603852178	-9.603852178	-9.603852178	-2.142032678	-1.861550877	-2.87843779
DNMT1_146	TGCCCGCACTGAATGCACTT	DNMT1	1056.5	352.5	RFTS	-6.262375244	-0.049809923	-2.284310212	-4.012820997	-4.429346092	-3.745829623	-1.039237792	-1.688322696	-0.222077378	-1.746531119	-0.186232237	-0.398779235
DNMT1_143	CTGCCCGCACTGAATGCACT	DNMT1	1057.5	353.0	RFTS	0.060633657	1.204876092	-0.612204135	-2.829830783	-0.925530185	-3.756029034	0.458493214	1.512956505	-0.967097559	1.11350029	0.739749255	-0.448214029
DNMT1_152	CCTCCCAAGTGCATTCAGTG	DNMT1	1064.5	355.0	RFTS	-5.042739657	5.089192652	1.240106223	-1.009199605	0.619085628	-0.922738289	-9.553346031	-7.97598381	-9.553346031	-1.299537999	-2.309442861	-1.180755278
DNMT1_149	CTCCCAAGTGCATTCAGTGC	DNMT1	1065.5	355.5	RFTS	3.566158408	-0.768024109	3.069423204	-1.845243896	-0.605766795	-2.263237487	-2.22278982	-9.731858445	-7.937325228	-1.155163324	-1.386147993	0.126674936
DNMT1_141	CATTCAGTGCGGGCAGTACC	DNMT1	1075.5	359.0	RFTS	-0.310254782	-0.764935303	3.426327057	-4.12814747	-4.585286167	-5.244491417	-2.338000337	-0.557949295	-0.236337122	0.50014301	1.226862032	-0.18774133
DNMT1_140	ATTTGAGGTCAGGGTCGTCC	DNMT1	1082.5	361.0	RFTS	1.214189564	1.601034218	1.767048238	0.372727657	1.62496337	-2.473565908	-1.390580557	-4.964544543	-2.855981118	0.109676599	0.875631153	0.27607525
DNMT1_150	GCTGCCCATATTTGAGGTCA	DNMT1	1091.5	364.0	RFTS	-3.111997242	-2.18303116	-0.569835509	-8.590605529	-4.552154702	-6.34348847	-6.335351637	-7.013243308	2.321419344	-0.574353211	-0.912128341	-1.260684907
DNMT1_153	TGCTGCCCATATTTGAGGTC	DNMT1	1092.5	364.5	RFTS	-4.675633558	-1.72554144	2.973716945	-1.800537321	-0.386628834	-2.911132698	-1.17860856	-1.90120552	-0.563228371	-0.658721481	-0.019072908	-0.502615339
DNMT1_144	GACGACCCTGACCTCAAATA	DNMT1	1097.5	366.0	RFTS	1.716083006	-2.032185321	3.290730537	-9.974510247	-7.045896268	-6.600398482	-0.505561808	-0.63055714	-2.595780545	1.541470583	1.691190417	2.121092854
DNMT1_151	GTGGGTGCTGCCCATATTTG	DNMT1	1097.5	366.0	RFTS	1.068682814	-0.297349397	-1.090149178	0.292036157	2.373144456	1.846620496	1.477121872	0.967570697	2.008047714	1.717316328	3.030564603	3.079184781
DNMT1_142	ACGACCCTGACCTCAAATAT	DNMT1	1098.5	366.5	RFTS	-1.455004484	-1.479638876	0.494777878	-2.218517235	-0.777117654	-0.679503301	-3.760970225	-3.839483852	-3.450881398	2.188911699	-1.255843054	-1.339960878
DNMT1_138	CTGTACGTACCGCGTCTGGT	DNMT1	1115.5	372.0	RFTS	-9.03402513	-9.03402513	-9.03402513	-9.03402513	-6.105411152	-9.03402513	-3.185709009	-3.430496899	-3.120973648	-3.295636121	-4.439140452	-4.947505785
DNMT1_137	GCTGTACGTACCGCGTCTGG	DNMT1	1116.5	372.5	RFTS	-9.107999731	-5.436137369	-9.107999731	-9.107999731	-5.812514575	-9.107999731	-9.107999731	-9.107999731	-9.107999731	-2.62171661	-3.118243078	-6.088979027
DNMT1_147	TGGGCAGCACCCACCAGACG	DNMT1	1117.5	373.0	RFTS	-6.989081943	0.364189999	-5.892394709	-8.005677117	-5.36103446	-9.581113784	-3.254543277	-9.581113784	-7.786580567	-4.441465377	-3.489830194	-2.016479953
DNMT1_139	AGAGCTGTACGTACCGCGTC	DNMT1	1119.5	373.5	RFTS	-4.558344884	-5.084579394	-6.520051164	-4.400782842	-4.505927779	-8.073419981	-1.972375972	-3.774636884	0.084431514	1.020755062	-0.060453617	1.477793211
DNMT1_165	TTCTCATTTGTCAGCATCTG	DNMT1	1137.5	379.5	RFTS	-5.309094709	-2.49240377	0.548237439	-5.386056853	-2.878135556	0.92868677	1.566633652	0.48128422	1.947711433	0.758841399	2.767648667	1.227875225
DNMT1_158	AGACTCGTTGGCATCAAAGA	DNMT1	1165.5	389.0	RFTS	-2.92114382	-8.820251317	-8.820251317	-8.820251317	-5.891637339	-5.001026301	-1.914722704	-8.820251317	-2.590068196	-2.469863422	0.13610879	-3.372770336
DNMT1_156	ACTCTCAAAGCCAGACTCGT	DNMT1	1177.5	393.0	RFTS	-0.247345584	-4.677314677	-5.573017593	-6.403903196	-9.561113058	-9.561113058	-9.561113058	-1.469199062	-6.489505427	-2.83629965	-2.843500605	0.375341041
DNMT1_157	ATCTTTGATGCCAACGAGTC	DNMT1	1178.5	393.0	RFTS	-0.906336049	-1.374174458	-0.590355322	1.801532972	1.342464476	1.637917372	-0.581859734	-0.310279615	-1.885903521	1.026339414	1.256776376	1.684035975
DNMT1_162	GTCTGGCTTTGAGAGTTATG	DNMT1	1195.5	399.0	RFTS	-2.563510888	-6.982965544	-6.029615987	-4.727187529	-6.177263308	-3.987933312	-1.771355661	1.554255321	-0.559662454	-2.619594165	0.119747699	-1.215429356
DNMT1_164	AAGCAGGTCAGTTTGTGCTG	DNMT1	1212.5	404.5	RFTS	-6.668769752	-3.532508681	-9.260801592	-1.315054336	0.94163311	-4.06704335	-1.262169658	-5.570896033	-2.938710676	-6.081389031	-0.956780889	-0.143726384
DNMT1_159	TGAAGCAGGTCAGTTTGTGC	DNMT1	1214.5	405.0	RFTS	0.912838831	-1.957234283	1.511433251	1.676987882	2.16413236	0.666876591	-0.902846346	0.869530254	2.5706198	0.461345794	1.246007287	0.758056938
DNMT1_163	GAAGCAGGTCAGTTTGTGCT	DNMT1	1213.5	405.0	RFTS	1.758391436	-1.807401217	0.66418246	3.050815583	1.74578496	4.982662652	-4.699238827	-2.674092569	-0.794810754	0.308279814	-0.076699584	0.068451902
DNMT1_161	AGCACAAACTGACCTGCTTC	DNMT1	1227.5	409.5	RFTS	-0.058482563	-2.889797637	-1.639151397	-1.145025539	-2.304658104	-1.431075099	-4.249905146	-0.770021774	-3.328449242	-0.763434192	-1.080512411	-0.844654191
DNMT1_160	AAAGTGCACTTACCTGAAGC	DNMT1	1228.5	410.0	RFTS	-8.280914579	-2.91909843	-9.701257328	-8.12582066	-2.642987211	-5.54235519	-3.245006244	-2.723897889	-2.631643906	1.160374198	0.661571702	-0.574980139
DNMT1_172	TCTAGTGTGTACTGTAAGCA	DNMT1	1244.5	415.0	RFTS	-2.54492099	-5.720312659	-3.641785545	-1.300236543	-0.646376715	-3.066643783	0.946486193	-2.587568854	-6.381338151	0.216666576	0.742178695	-4.864811529
DNMT1_178	GGCCGGTGTCGATGGGACAC	DNMT1	1259.5	420.0	RFTS	1.751980501	0.171582581	-1.522468588	-2.078340331	-1.66378411	-6.611456276	3.237829654	2.792238021	1.923949848	1.598137583	2.604222196	1.857053733
DNMT1_169	TCGATGAGGCCGGTGTCGAT	DNMT1	1266.5	422.5	RFTS	-2.325877955	-2.633797151	1.882947884	-0.845356121	1.829076608	-1.997961628	-3.662869089	-1.030908117	-1.516161573	-1.774935758	-1.574673194	-1.115166507
DNMT1_166	CTCGATGAGGCCGGTGTCGA	DNMT1	1267.5	423.0	RFTS	-0.540224345	-0.30560482	1.300390222	-0.113574754	0.69316467	-2.842805077	0.11166004	-2.702674885	0.095983189	0.874180045	1.236205626	2.223113273
DNMT1_167	CACCTGTGTCCCATCGACAC	DNMT1	1268.5	423.0	RFTS	-0.839419632	-4.029481289	-0.350497072	0.145300314	-7.322361489	-5.598872062	-3.211381524	-2.161800601	-1.923929292	-3.372193713	-3.358666924	-2.689095692
DNMT1_170	GATATTCTTCTCGATGAGGC	DNMT1	1276.5	426.0	RFTS	-4.873700494	-9.274094341	-9.274094341	-9.274094341	-9.274094341	-6.547045527	-3.473824587	0.286257875	-2.152397126	-2.724380703	-2.405850239	-0.901503588
DNMT1_168	GTTCGATATTCTTCTCGATG	DNMT1	1280.5	427.0	RFTS	-6.979619015	-7.68054204	-5.255464108	-9.101623006	-9.101623006	-9.101623006	-2.416482571	-6.304047246	-5.36337822	-1.639803506	-1.857719836	-1.255041737
DNMT1_176	AATATCGAACTCTTCTTTTC	DNMT1	1304.5	435.0	RFTS	-6.83168912	-2.384441974	0.966571159	-8.953693111	-8.953693111	-8.953693111	-1.444624485	0.658787418	2.140446258	-0.051262655	0.719492562	0.158759003
DNMT1_171	GATGGGTCATCATCATAGAT	DNMT1	1326.5	442.5	RFTS	1.372266739	0.993731836	-5.152601555	1.965883356	-8.66457078	1.49285537	-3.254636344	2.474400744	0.816320972	0.984520927	1.238920225	1.313138188
DNMT1_175	ATTCCTTACCTTCAAGAGAT	DNMT1	1343.5	448.0	RFTS	-3.293562898	-0.346826469	-1.169174117	-2.09813115	-4.605340793	-7.302527634	-2.977103995	-2.393760381	-2.375592582	-2.884187918	-1.021999035	-1.611557103
DNMT1_177	TATTCCTTACCTTCAAGAGA	DNMT1	1344.5	448.5	RFTS	-7.94174441	-9.362087159	-9.362087159	-4.166557538	-3.073713202	-5.748320132	-9.362087159	-5.465848201	-9.362087159	-7.770003145	-5.074282177	-5.001584399
DNMT1_174	GATGATGACCCATCTCTTGA	DNMT1	1346.5	449.0	RFTS	1.024510299	0.803779458	2.109377789	-3.810794698	-2.736635009	-4.917728047	-1.004509975	0.098703104	-0.482100747	0.014626885	1.090465055	0.54798514
DNMT1_173	TGACCCATCTCTTGAAGGTA	DNMT1	1351.5	451.0	RFTS	-0.19771006	-0.014789868	-5.061472922	1.753910263	-9.049568387	0.505672867	-0.108098747	0.09132111	0.829557254	0.276233618	0.829286535	-0.523091148
DNMT1_182	TCTGCTCTAGGTGGTGTTAA	DNMT1	1358.5	453.0	RFTS	-3.784870453	-3.578219697	2.671020209	-0.168230147	-2.380239247	-0.389233489	-0.37896271	-3.10611684	-0.898232436	-0.390135126	-0.918317897	0.736068949
DNMT1_190	GGTGTTAATGGCAAAAATCT	DNMT1	1370.5	457.0	RFTS	-6.875852	-8.997855991	-8.997855991	-8.997855991	-8.997855991	-8.997855991	-8.997855991	-8.997855991	-8.997855991	-3.206020428	-2.559682433	-2.567001073
DNMT1_186	TGATCCACCATTCATTTATG	DNMT1	1382.5	461.0	RFTS	-2.219438587	-0.677383965	-7.75062545	-9.064945968	-5.769460812	-5.245720951	-9.064945968	-2.065045359	-3.093958813	-0.062775875	-0.156467679	-0.073165467
DNMT1_180	GTGATCCACCATTCATTTAT	DNMT1	1383.5	461.5	RFTS	-0.160355872	-1.743267589	2.790762944	-0.873423578	-1.873026879	-6.965184891	-0.996655521	0.827502306	-3.080282458	-0.436785665	0.110463065	-1.343620631
DNMT1_181	AGTGATCCACCATTCATTTA	DNMT1	1384.5	462.0	RFTS	-3.461499941	0.602804662	-3.008204582	2.81943701	2.892613161	0.064836495	0.862850446	0.167991282	-0.140870813	0.585845611	1.777363524	1.441944816
DNMT1_187	ATCTTGGCCCCATAAATGAA	DNMT1	1386.5	462.5	RFTS	-9.056178859	-3.422225681	-5.544209634	-6.261083029	-3.965794175	-3.656301768	0.916704311	-0.282933513	-2.279582449	0.975459979	-0.554804119	-1.051552893
DNMT1_183	TTGGCCCCATAAATGAATGG	DNMT1	1389.5	463.5	RFTS	-8.447088618	-8.447088618	-5.370827319	-8.447088618	-8.447088618	-8.447088618	2.687675247	-3.17280805	-3.909712436	-3.91331977	-2.813430088	-3.966919511
DNMT1_189	ATAAATGAATGGTGGATCAC	DNMT1	1397.5	466.0	RFTS	-9.518665433	-9.518665433	-5.672506535	-9.518665433	-9.518665433	-7.995772951	-6.13524346	-6.358883061	-6.447057801	1.373876772	-1.073714985	-2.126390682
DNMT1_188	TGGTGGATCACTGGCTTTGA	DNMT1	1406.5	469.0	RFTS	-3.570301829	-0.117621212	-0.414019047	1.720786637	0.527585914	2.871546748	-2.949523544	-2.508216716	-2.22069372	-0.105327359	-0.275962525	-1.133395218
DNMT1_184	TGGATCACTGGCTTTGATGG	DNMT1	1409.5	470.0	RFTS	-6.850449049	-6.379438196	-3.415030546	-8.97245304	-4.591075707	-5.885896031	-8.97245304	-8.97245304	-5.529359822	-3.832804632	-3.909300396	-8.97245304
DNMT1_191	TGGCTTTGATGGAGGTGAAA	DNMT1	1417.5	473.0	RFTS	-1.38096558	0.792984283	-2.265224823	-2.345665119	-0.44318008	-2.361179371	-1.730608466	-0.405001664	-3.381870767	-2.16732934	0.384487313	-3.302196102
DNMT1_185	GGAGGTGAAAAGGCCCTCAT	DNMT1	1427.5	476.0	RFTS	-1.461899574	-1.198531197	-3.536271691	-4.59127085	-2.151189479	-3.410912835	-3.922695622	-4.078371141	-5.246591964	-1.275761756	-0.606112529	-0.931238718
DNMT1_179	ACAGGTGCTGAAGCCGATGA	DNMT1	1429.5	477.0	RFTS	-9.711064634	-9.711064634	-4.769158516	-8.135627966	-9.711064634	-3.87286956	-1.846183567	-3.656219884	-5.518615956	-2.316754864	-2.065590542	-3.112143938
DNMT1_208	GAATGTATTCGGCAAATGCT	DNMT1	1445.5	482.0	RFTS	-3.340791005	-9.318761503	-4.376855385	-6.161551641	-2.521362437	-6.591712688	-1.87074912	-6.521185744	-2.303182843	-2.678843128	-1.500456661	-0.169732914
DNMT1_212	AATGTATTCGGCAAATGCTG	DNMT1	1444.5	482.0	RFTS	-8.974780971	-7.553700005	-8.974780971	-8.974780971	-8.974780971	-8.974780971	-2.046720322	-8.974780971	-4.159238649	-5.795368409	-3.341122441	-6.31266011
DNMT1_207	AGAATGTATTCGGCAAATGC	DNMT1	1446.5	482.5	RFTS	-8.743145017	-8.743145017	-8.743145017	-3.802797232	-8.743145017	-8.743145017	-8.743145017	-8.743145017	-8.743145017	-3.060258986	-2.701731984	-2.092288548
DNMT1_201	GGGATCCATCAGAATGTATT	DNMT1	1456.5	486.0	RFTS	-1.449412552	-6.809322824	-5.433929156	-8.23040379	-3.849026457	-6.707511307	-8.23040379	-3.717759112	1.114680855	-0.719947501	-1.450639015	-0.949083594
DNMT1_209	ATTTGCCGAATACATTCTGA	DNMT1	1462.5	488.0	RFTS	-8.820251317	-4.020864895	-8.820251317	-8.820251317	-1.835412163	-5.733694309	-8.820251317	-6.022675558	-4.282875135	-1.843882943	-1.841890923	-1.189465389
DNMT1_193	ATGGGCGCATACTCGGGACT	DNMT1	1476.5	492.5	RFTS	-0.53985158	-4.394138934	-0.395074609	-1.965641585	0.499137545	-6.199342212	-2.343863827	-2.714406792	-2.032919736	0.533920601	-0.610381514	1.330513124
DNMT1_194	TATGGGCGCATACTCGGGAC	DNMT1	1477.5	493.0	RFTS	-8.944220867	-8.944220867	-7.62990035	-7.368784199	-8.944220867	-8.944220867	-1.362295387	-5.254315308	-8.944220867	0.900907671	-0.906555237	-2.194786184
DNMT1_205	CCAAATATGGGCGCATACTC	DNMT1	1482.5	494.5	RFTS	1.622269125	3.104359408	3.135124218	-9.042927486	-4.822848162	-4.378577749	-6.787673595	-2.396018022	-2.172014009	0.28739713	-0.469597174	-0.448566281
DNMT1_196	CCCAAATATGGGCGCATACT	DNMT1	1483.5	495.0	RFTS	-0.810856797	-2.968183959	-2.018795904	-3.908970299	-1.234303822	-0.830921138	2.085514975	1.005632161	2.061995701	1.514133838	2.40650646	1.418743139
DNMT1_198	CCCGAGTATGCGCCCATATT	DNMT1	1493.5	498.0	RFTS	0.243137401	-1.535854624	-0.29616301	1.032511062	-0.57770254	-1.181391602	2.771690834	-0.429498158	0.970841329	-0.056447723	-0.314123574	0.409707705
DNMT1_195	CCGAGTATGCGCCCATATTT	DNMT1	1494.5	498.5	RFTS	-2.246392548	-1.815949886	-3.603454055	-0.415519764	1.00379479	0.056441451	-0.893233315	0.794987545	-0.973806992	-0.390606723	-1.094694542	-1.077596404
DNMT1_203	TCCTGCATCAGCCCAAATAT	DNMT1	1494.5	498.5	RFTS	1.744527978	-9.137390689	0.234710471	-3.536699771	-0.142297694	-9.137390689	-9.137390689	-7.560028468	-6.567397967	-1.927121527	-3.314723983	0.077815448
DNMT1_204	CTCCTGCATCAGCCCAAATA	DNMT1	1495.5	499.0	RFTS	-4.169620151	-2.940214987	-2.65300982	-9.347789356	-7.667647201	-9.347789356	0.025878712	-0.662209701	-2.476875879	0.074375153	-0.067392358	1.984674522
DNMT1_210	GCCCATATTTGGGCTGATGC	DNMT1	1504.5	502.0	RFTS	2.477901145	-0.302701359	0.719266297	1.335166861	-0.504933063	-1.769598753	0.734234674	3.1705012	1.901339188	-0.068558375	0.810228672	0.496503235
DNMT1_213	GATCTACATCAGCAAGATTG	DNMT1	1531.5	511.0	RFTS	-6.22989179	-5.846745696	-1.761316495	-9.697033702	-9.697033702	-9.697033702	-5.133564457	-0.546037859	-4.271656753	-0.156948401	-2.475349635	-1.795824392
DNMT1_206	CTACATCAGCAAGATTGTGG	DNMT1	1534.5	512.0	RFTS	-6.021265831	-9.251231222	-9.251231222	-9.251231222	-9.251231222	-9.251231222	2.371886645	-2.494357243	-5.512986436	-3.218357823	-3.686509822	-5.946323871
DNMT1_199	TCGAGTCGGAATTGCTCTGC	DNMT1	1550.5	517.0	RFTS	-2.070106541	-0.239128241	-3.752181905	-1.725371223	-0.145190102	-1.827673631	-2.014123061	1.790418949	-2.533502598	-0.444518532	0.694937169	-0.728871178
DNMT1_202	CAGGTCCTCATAGGTCGAGT	DNMT1	1564.5	522.0	RFTS	-9.006983641	-9.006983641	-9.006983641	-9.006983641	-6.078369663	-6.759866582	-9.006983641	-3.732703073	-9.006983641	1.324477728	-0.859164715	-2.668123742
DNMT1_192	CAATTCCGACTCGACCTATG	DNMT1	1570.5	524.0	RFTS	-5.823672041	-1.083286703	1.127822395	2.056400536	2.049278083	1.781373302	-6.289441435	-2.465033458	-0.072437348	-0.864556638	1.380579393	-0.532892369
DNMT1_211	CTTGTTGATCAGGTCCTCAT	DNMT1	1573.5	525.0	RFTS	-2.519603325	-2.335561123	-0.797871019	-2.417752421	-3.512110573	-2.473253	-4.118643841	-1.199370468	0.254876324	-0.848258696	-2.078518917	-0.91167527
DNMT1_200	TTACCTCGATCTTGTTGATC	DNMT1	1583.5	528.0	RFTS	-4.5409269	-2.690416421	-0.617766245	-9.153920545	-3.343609031	-9.153920545	0.341672631	-1.471793709	-1.886384801	0.971782651	1.574615721	1.294570282
DNMT1_197	GGACCTGATCAACAAGATCG	DNMT1	1591.5	531.0	RFTS	3.64170877	2.33194776	0.123095994	-1.748781496	-2.048905077	-1.745478	-4.213338558	-4.505078051	-6.551665363	0.772171936	0.44492574	-0.148315518
DNMT1_243	CCTGTTCTCTTTCAAGACCA	DNMT1	1597.5	533.0	RFTS	-3.65670279	-5.904292861	-0.864883442	-6.824821552	-5.547588902	-6.048754068	-2.878231389	-6.337735317	-9.135311077	-0.620845491	-1.424568918	0.109768869
DNMT1_238	GAGGCCAGAAGGAGGAACCG	DNMT1	1603.5	535.0	RFTS	-4.615189594	-9.724960422	-7.734476178	-9.724960422	-9.724960422	-9.724960422	-5.556332517	-4.181543231	-3.4947773	-8.132876408	-2.030260552	-3.264699471
DNMT1_233	AAGACCACGGTTCCTCCTTC	DNMT1	1610.5	537.0	RFTS	-4.494451592	-3.421621445	-5.564499105	-1.461517877	-9.800396249	-3.354327905	-2.552778918	-1.364695671	-0.712437365	0.79991713	-0.51999925	0.52165681
DNMT1_239	TTCAAGTTGAGGCCAGAAGG	DNMT1	1611.5	537.5	RFTS	-0.532426868	-4.364769925	-3.801511207	-9.164156347	-9.164156347	-9.164156347	-4.720681843	-7.586794126	-9.164156347	0.157108825	-2.614756422	-0.177419131
DNMT1_235	CGGTTCAAGTTGAGGCCAGA	DNMT1	1614.5	538.5	RFTS	3.302446097	1.646949256	2.525650987	-2.616204874	1.390912936	1.114956525	-1.272647654	1.829268832	1.70709593	0.205973064	0.381737922	-0.429925247
DNMT1_228	CTGTGAAGCGGTTCAAGTTG	DNMT1	1622.5	541.0	RFTS	2.393308901	0.663139833	1.221016968	-0.374283082	1.542511722	-1.44872536	-2.336558417	-3.960739044	-4.855393318	0.195083942	-0.343483025	-1.171168626
DNMT1_247	GGAGGGAGTCCTCTGTGAAG	DNMT1	1634.5	545.0	RFTS	5.615234828	-0.912358514	2.12974811	-3.466561553	-7.605249294	-0.337683785	-9.28539145	-2.285490841	-7.490858233	-3.660229426	-5.632008662	-1.848058332
DNMT1_220	CAACTTGAACCGCTTCACAG	DNMT1	1636.5	546.0	RFTS	-3.483331574	-0.331395562	2.301358655	-3.914895586	-6.902942283	-9.831556262	-9.831556262	-9.831556262	-9.831556262	-5.573519188	-4.768403618	-5.042445569
DNMT1_215	CAAACTGCGCGTGTCGCAGG	DNMT1	1652.5	551.0	RFTS	3.422694403	1.408331048	1.281662525	-1.245474512	0.874099993	0.516168928	-0.86804923	1.079307507	-2.556914137	0.41815661	1.498172393	0.189865323
DNMT1_216	AAACTGCGCGTGTCGCAGGA	DNMT1	1651.5	551.0	RFTS	-4.963529137	1.584358419	5.845957734	-2.12314841	-2.142241258	-1.9354926	-9.576522782	-6.127465138	-9.576522782	-4.011490982	-2.624913576	-2.951400507
DNMT1_214	CCACAAACTGCGCGTGTCGC	DNMT1	1655.5	552.0	RFTS	-3.920102423	-4.590979669	-3.526917523	-5.388198163	-5.677993597	-2.115278154	1.796603918	0.200352618	1.677808408	1.788990849	0.995909741	1.780062856
DNMT1_217	CCTGCGACACGCGCAGTTTG	DNMT1	1666.5	556.0	RFTS	-2.41932626	-2.384445256	0.617229173	-3.472876252	-1.272434647	-8.04440423	-1.02520495	-0.902727146	2.61577648	1.158470103	1.046489586	1.175507298
DNMT1_218	GCGACACGCGCAGTTTGTGG	DNMT1	1669.5	557.0	RFTS	0.487366727	-0.276060177	0.892851322	-4.750635322	-4.172320859	-5.595762246	-3.337720093	-6.145742137	-3.144972246	-2.166340299	-1.377956651	-0.432290603
DNMT1_241	CGCGCAGTTTGTGGTGGAGC	DNMT1	1675.5	559.0	RFTS	-0.478618735	1.674275198	3.148019071	-0.864993114	2.039954477	1.455692846	2.287218791	0.754144144	1.202250041	0.485397726	-0.246772009	-0.060399885
DNMT1_248	GCAGTTTGTGGTGGAGCAGG	DNMT1	1678.5	560.0	RFTS	-1.009893156	-1.793937122	-2.834482352	-7.019225981	-5.499097976	-7.806823023	-0.235982485	-0.658108524	1.409702493	-0.948391083	-0.646609849	-5.099710152
DNMT1_221	GCAGGTGGAGAGTTATGACG	DNMT1	1693.5	565.0	RFTS	-9.101623006	-5.429760644	-9.101623006	-9.101623006	-2.019683615	-9.101623006	-3.56898821	-3.279947426	-0.384853374	-5.922210444	-2.020958396	-1.510163258
DNMT1_222	GTGGAGAGTTATGACGAGGC	DNMT1	1697.5	566.0	RFTS	-5.664000925	-2.43975512	2.575334155	1.550651564	0.135835919	-2.624363564	2.250108271	-0.191250456	2.166314437	-4.597373988	-0.914299707	-1.096884174
DNMT1_226	TGGAGAGTTATGACGAGGCC	DNMT1	1698.5	566.5	RFTS	1.053449849	-1.606803706	1.013829909	-4.695954423	-2.647841152	-2.408228333	2.20896275	2.305919968	2.002187772	0.807414187	0.27148017	0.664289468
DNMT1_224	GGAGAGTTATGACGAGGCCG	DNMT1	1699.5	567.0	RFTS	0.423782489	-1.1887461	-0.0629324	-3.538825518	0.209789931	-1.879238783	-0.07431707	2.436192156	0.080596397	0.691174047	-0.104223156	0.598394203
DNMT1_244	GGGCTGCTCATCACTGTCCC	DNMT1	1705.5	569.0	RFTS	2.436134864	2.645897261	1.314529136	-0.39699405	2.893377423	3.421971653	2.646623484	0.765211963	2.658550752	2.878760856	1.786061856	1.971113464
DNMT1_246	ATGCAGGGTGTCAGGAAGAT	DNMT1	1725.5	575.5	RFTS	-0.560426498	1.619321342	-4.002861192	-0.218835198	-0.79329866	-1.357920136	-0.853221827	-0.058723976	0.080224425	0.192397515	0.383963014	0.292415147
DNMT1_249	CATGCAGGGTGTCAGGAAGA	DNMT1	1726.5	576.0	RFTS	-2.009127677	1.836644447	-2.762468707	-3.695789582	-5.665615398	-5.545164087	-0.024590123	0.855330261	-0.010360136	0.665246011	0.052620159	0.749916664
DNMT1_227	GGTCCCGCATGCAGGGTGTC	DNMT1	1733.5	578.0	RFTS	-1.821009806	0.331493898	0.132758971	1.523517537	1.417919101	0.723598402	1.745074059	0.376642506	-0.139139801	0.782413638	0.446887331	0.924013413
DNMT1_219	TTGATCAGGTCCCGCATGCA	DNMT1	1740.5	580.5	RFTS	-7.409369237	-9.531373227	0.858946544	-1.057805568	-4.440988542	-3.601645707	-4.483461642	-5.01872855	-4.482726453	-3.331025159	-0.96684353	-2.33487913
DNMT1_240	TCTTCCTGACACCCTGCATG	DNMT1	1740.5	580.5	RFTS	1.477349522	2.203510212	3.161375932	-0.717972317	3.257852625	2.458566801	0.025563652	2.622828017	0.508816019	1.377116449	1.193330383	0.58565766
DNMT1_223	CTTGATCAGGTCCCGCATGC	DNMT1	1741.5	581.0	RFTS	-6.014933388	-8.264628905	0.874770614	-5.307020114	-6.757095893	-6.599152862	-4.409889644	-0.617619389	-1.948721062	0.23634021	0.490419533	0.192020862
DNMT1_242	CTTCCTGACACCCTGCATGC	DNMT1	1741.5	581.0	RFTS	-3.340596041	-2.495740602	-2.868974554	-0.903827207	-1.099813286	-4.657297575	1.885361427	-0.06725462	1.265790863	-0.115329479	-0.045855251	-1.740982886
DNMT1_229	TGACCCCAGCCAGCTTGATC	DNMT1	1754.5	585.0	RFTS	2.086183673	1.987640053	2.615768641	-6.094404958	-2.390128343	-3.61110363	-3.433660213	-2.810672545	-4.115454202	0.108260557	-1.003030066	-0.907221711
DNMT1_225	CATGCGGGACCTGATCAAGC	DNMT1	1756.5	586.0	RFTS	4.499367709	-0.297355423	-0.301784561	-0.954896865	2.204431897	3.145811188	-9.404149545	-9.404149545	-9.404149545	-1.975690063	-1.153994465	-0.985891135
DNMT1_230	CGGGACCTGATCAAGCTGGC	DNMT1	1760.5	587.0	RFTS	-3.968877168	-1.426204114	-1.911511533	0.246900654	-2.113388799	-5.120210438	1.367055969	2.49778563	0.556671622	1.425163258	1.697056989	1.525870713
DNMT1_231	GGGACCTGATCAAGCTGGCT	DNMT1	1761.5	587.5	RFTS	-1.372069785	2.518756801	0.254381076	-2.585815735	-4.563018761	-4.306427516	-2.856889431	-2.742284897	-1.699698859	-0.34868919	-0.737834634	-0.4819957
DNMT1_234	GGACCTGATCAAGCTGGCTG	DNMT1	1762.5	588.0	RFTS	-4.774536998	-1.79873949	0.598257105	-5.795897289	-9.483130579	-5.869363552	-4.138695386	-3.611708779	-4.546333141	-0.285127608	-2.30693844	-0.221253577
DNMT1_232	AAGCTGGCTGGGGTCACGCT	DNMT1	1772.5	591.0	RFTS	-9.57805474	-9.57805474	-9.57805474	-9.57805474	-9.57805474	-9.57805474	-8.048437889	-3.399488679	-4.152677791	-1.432997118	-1.68755076	-1.514759801
DNMT1_237	CAAGCTGGCTGGGGTCACGC	DNMT1	1771.5	591.0	RFTS	-3.22789995	-6.223119326	-6.384688255	-10.07340733	-10.07340733	-3.398466907	-2.641071473	-1.174905908	-1.625772204	-0.296221496	0.139794405	1.034768341
DNMT1_245	CTGGGGTCACGCTGGGACAG	DNMT1	1779.5	593.5	RFTS	1.24955897	0.360874242	-3.013573206	-8.895903695	-3.629937311	-1.809459955	-1.648286365	-1.76768655	-8.895903695	-1.554383711	-1.971551098	-0.531066764
DNMT1_236	GTCACGCTGGGACAGAGGTA	DNMT1	1784.5	595.0	RFTS	-2.296898024	0.946275794	1.840574451	-4.715398536	-2.850603605	-6.83251418	-9.559562995	-4.926663934	-0.25897431	-0.464105052	-1.832954972	-1.210359858
DNMT1_254	GCCTCGCCTGGGCTCGCCTA	DNMT1	1784.5	595.0	RFTS	-0.840631221	-3.154552159	-1.985649955	-2.108667567	-5.94328786	-1.94282869	-3.317654305	-3.71906064	0.841572912	-1.197210268	-1.019416317	-0.787168173
DNMT1_258	CCTCTCCCGTAGGCGAGCCC	DNMT1	1789.5	597.0	RFTS	-5.088123069	-4.755059392	-1.955546021	-4.859308515	-2.926584488	-5.995071508	-1.773117757	0.592392431	-1.094786386	0.928035109	0.3040024	1.407618057
DNMT1_262	CCCGTAGGCGAGCCCAGGCG	DNMT1	1794.5	598.5	RFTS	-5.863882455	-3.442883172	-0.814081337	1.551965943	0.203814596	-1.014840252	-0.438120299	0.305451659	-4.126704781	1.841953243	1.97659231	2.809207059
DNMT1_255	GATGGTCTGCCGCCTCGCCT	DNMT1	1795.5	599.0	RFTS	-0.689556145	-0.749571921	1.862508308	-3.515379169	-1.792932791	-0.690835505	-1.65883046	-2.957150087	-1.163734962	-0.265901663	0.219402809	-0.660988066
DNMT1_264	TGATGGTCTGCCGCCTCGCC	DNMT1	1796.5	599.0	RFTS	-1.063716823	2.327568933	2.175696453	1.156045005	-0.377460343	-0.271005133	0.006041375	-0.164797827	-0.959193764	0.256311067	0.571092874	-0.004080344
DNMT1_275	GTAGGCGAGCCCAGGCGAGG	DNMT1	1797.5	599.5	RFTS	-0.833612134	-1.585438921	0.984058508	-3.580157611	-2.751420056	-1.3905936	-2.596422678	-4.151456756	-1.039060416	-2.345424072	-0.504691984	0.626461814
DNMT1_261	AGGCGAGGCGGCAGACCATC	DNMT1	1809.5	603.5	Undefined	-0.25534971	-2.568887275	-3.119072269	-6.000851856	-0.905542306	-4.205397392	-0.303926279	-3.755895561	-3.290135555	1.818882939	0.700073633	1.018911504
DNMT1_273	CTCCCTGGTAGAATGCCTGA	DNMT1	1813.5	605.0	Undefined	-6.455326307	1.555061517	2.646224154	-9.047358148	-9.047358148	-5.433591121	-3.348265439	-9.047358148	-3.6219812	-1.876892017	-1.542007767	-1.35332088
DNMT1_260	AGACCATCAGGCATTCTACC	DNMT1	1821.5	607.5	Undefined	-0.713891536	-1.836664583	-0.98537118	-2.818004954	-2.522326566	-3.943930662	-2.469841408	-3.552043161	-3.671417032	-0.611874825	-1.471904164	-0.921880085
DNMT1_259	GACCATCAGGCATTCTACCA	DNMT1	1822.5	608.0	Undefined	-3.062496356	1.736562912	2.383611459	-3.143354513	-3.361556963	-8.20621071	-7.473849301	-9.729103192	-9.729103192	-1.47529516	-2.100418152	-2.622736006
DNMT1_272	CAGGCATTCTACCAGGGAGA	DNMT1	1828.5	610.0	Undefined	1.034085728	-0.600313721	1.059283525	1.686420493	1.396422013	0.852022972	-6.10675455	-1.57713653	-7.407870038	-1.540735318	-1.203407146	-1.197777288
DNMT1_277	GGGTCCCCTGTCCTTCTCCC	DNMT1	1828.5	610.0	Undefined	0.322394807	-0.779680566	-2.793447533	2.502376067	2.64167505	1.52078505	-5.801500781	-6.627153861	-6.353121989	-0.848034499	-1.2305296	-1.380727122
DNMT1_270	ATTCTACCAGGGAGAAGGAC	DNMT1	1833.5	611.5	Undefined	-0.560015746	3.070097967	-2.119017849	-2.34299658	-3.497284495	-0.943840558	-4.192517275	-4.955692824	-5.485189471	-1.957881213	-1.332350637	-0.723009953
DNMT1_274	TTCTACCAGGGAGAAGGACA	DNMT1	1834.5	612.0	Undefined	-2.192018852	-5.922050797	-0.249391807	-2.204806816	-2.331994448	-2.541095479	-4.517122037	-9.390264566	-5.652019779	-1.214725546	-0.07797548	-1.577481402
DNMT1_276	TCTACCAGGGAGAAGGACAG	DNMT1	1835.5	612.0	Undefined	-9.684288122	-7.56137638	-9.684288122	-9.684288122	-8.004145966	-8.161395639	-6.300866149	-2.80078954	-9.684288122	-2.66247414	-2.124784073	-2.015219614
DNMT1_265	TTGGTGGTGGTGGCTTTCGT	DNMT1	1848.5	616.5	Undefined	-9.073660121	-9.073660121	-7.759339604	-3.595799863	-1.754160876	-2.224491035	-2.747089614	-1.391533286	2.904835332	1.044216448	1.253191642	0.740009976
DNMT1_269	CTTGGTGGTGGTGGCTTTCG	DNMT1	1849.5	617.0	Undefined	0.446436872	-0.49274525	0.437349524	1.942976956	-0.860153234	4.792484787	-3.234005833	1.169541084	-2.716383437	0.797158362	1.183404345	1.024184176
DNMT1_278	GTAGACCAGCTTGGTGGTGG	DNMT1	1858.5	620.0	Undefined	0.692613887	4.160110966	4.119428959	2.040522179	0.184648912	0.048845387	-0.835031598	-1.47433461	-3.025304181	1.112565465	0.411378169	-0.275574644
DNMT1_268	CTGGTAGACCAGCTTGGTGG	DNMT1	1861.5	621.0	Undefined	-3.075673474	-8.974780971	-6.984296728	-1.137282104	-2.392863422	-7.451888489	-8.974780971	-8.974780971	-4.991632941	-0.628754396	-0.204897396	-1.644860349
DNMT1_266	GATCTGGTAGACCAGCTTGG	DNMT1	1864.5	622.0	Undefined	-5.753030383	-9.220172295	-1.126919153	-9.220172295	-9.220172295	-9.220172295	-5.391374117	-4.983057196	-5.027723616	-3.924373529	-7.49048338	-3.27994779
DNMT1_271	GAAAGCCACCACCACCAAGC	DNMT1	1864.5	622.0	Undefined	-9.771229352	-7.64831761	-9.771229352	-9.771229352	-9.771229352	-4.733305776	-6.38780738	-0.284777151	-6.699621721	-3.252882397	-1.967808271	-4.157501527
DNMT1_263	GAAGATCTGGTAGACCAGCT	DNMT1	1867.5	623.0	Undefined	-2.007689866	-2.554443227	-5.514526181	-7.192132121	-9.502621646	-9.502621646	0.809140978	-1.018150359	0.959693878	-1.036655579	-2.55101244	-0.727737259
DNMT1_256	CGAAGAAAGTATCGAAGATC	DNMT1	1880.5	627.0	Undefined	-1.114324017	-0.610638821	1.795641639	0.609448572	1.168642541	-2.321271141	-2.865690367	0.740808012	0.084485153	2.67293978	0.582797828	0.995313583
DNMT1_267	CTTCGCAGAGCAAATTGAAA	DNMT1	1909.5	637.0	Undefined	3.149844503	-4.92158966	-0.926445852	-3.254830224	-7.393517966	-4.035736545	-0.576069773	-1.477686522	0.707659345	0.642628667	0.106599005	0.801343723
DNMT1_250	GCCACATCGCCGGCGCTTAA	DNMT1	1945.5	649.0	CXXC	-1.235850194	-0.174216535	1.677997863	-1.955509085	-1.172224914	-7.749310377	0.525167042	0.272902928	-0.204015806	1.20096101	3.031503807	2.839704929
DNMT1_252	AGGAGAACGCCTTTAAGCGC	DNMT1	1947.5	649.5	CXXC	-3.180355495	-4.165937962	-3.791835805	-9.939183886	-7.503771175	-8.416291404	-5.162065022	-9.939183886	-7.369191164	-1.204026032	-2.135762805	-2.458157153
DNMT1_251	GCCTTTAAGCGCCGGCGATG	DNMT1	1955.5	652.0	CXXC	-0.797957534	-0.648934414	-0.142220912	-9.147744022	-5.852258866	-9.147744022	-2.821173515	-0.805977636	-2.132165362	-0.856338301	-1.148747913	-0.444840529
DNMT1_253	CCTCACAGACGCCACATCGC	DNMT1	1955.5	652.0	CXXC	-2.244890326	-4.733267152	-6.200321306	-10.31763148	-10.31763148	-10.31763148	-8.062377587	-5.043350911	-7.246023847	-2.480460689	-2.868547047	-2.207204824
DNMT1_257	CCGGCGATGTGGCGTCTGTG	DNMT1	1966.5	656.0	CXXC	-1.023693076	-4.062281898	-2.505987093	-2.290010031	-2.136370341	-0.638531093	-1.319472151	-0.830914248	2.199858639	-0.792166591	-0.471713365	0.011905979
DNMT1_293	GTGTGTCAGCAGCCTGAGTG	DNMT1	1988.5	663.0	CXXC	-0.572055862	1.314485206	-0.832387429	-2.066399792	-2.904008698	-3.027494314	-0.110177895	-1.774028943	-0.380608726	1.985919768	1.782660909	2.003886072
DNMT1_285	GCTTTACATTTCCCACACTC	DNMT1	1989.5	663.5	CXXC	-9.518665433	-9.518665433	-9.518665433	-9.518665433	-9.518665433	-9.518665433	-6.782867173	-4.037973162	-6.447057801	-2.878747058	-3.119558157	-2.946430994
DNMT1_288	TGTGTCAGCAGCCTGAGTGT	DNMT1	1989.5	663.5	CXXC	3.251310419	-0.717767921	-5.81410418	-1.619218489	-1.785472607	-4.288149829	-2.56366854	-5.877015761	-1.864174236	-2.68615503	1.081731706	-0.849090005
DNMT1_286	TGGGAAATGTAAAGCCTGCA	DNMT1	2008.5	670.0	CXXC	-7.813500174	-3.866868266	-3.631574414	-3.575448016	-9.233842923	-2.668804699	-4.185931338	0.623576402	-6.6638502	-1.384016423	-0.72327501	0.627448626
DNMT1_283	AAATTTAACCATGTCCTTGC	DNMT1	2011.5	671.0	CXXC	-4.75974392	-2.142836172	-1.670410714	-0.69798248	-3.352670533	-4.701142141	-3.075470109	-1.355590599	-0.038177755	1.019070374	0.630660813	-0.004225697
DNMT1_292	ATGTAAAGCCTGCAAGGACA	DNMT1	2014.5	672.0	CXXC	-2.572778747	-2.895492579	-2.163867355	-2.240598154	-0.960339357	-1.468149362	-2.204737505	-4.505933243	-5.001882948	1.340998163	-0.388095599	0.839719104
DNMT1_289	TGCAAGGACATGGTTAAATT	DNMT1	2024.5	675.0	CXXC	-5.160598028	-0.896751366	-0.736653179	-2.038034043	-2.313514349	-2.766717807	-1.235199223	0.559561916	0.28184743	-0.351523965	-0.077734016	-0.175612344
DNMT1_290	AAGGACATGGTTAAATTTGG	DNMT1	2027.5	676.0	CXXC	-6.498644203	-7.199567228	-0.641777894	-8.620648194	-8.620648194	-8.620648194	-8.620648194	-5.460865822	-8.620648194	-4.218167909	-8.620648194	-4.872637854
DNMT1_287	ATGGTTAAATTTGGTGGCAG	DNMT1	2033.5	678.0	CXXC	2.8512045	-0.100350096	1.94478746	-4.43019887	-3.670700196	-5.578013772	-5.04134194	-0.637023702	-4.472122102	-0.410762749	-1.03588574	0.038332713
DNMT1_291	TTAAATTTGGTGGCAGTGGA	DNMT1	2037.5	679.5	CXXC	0.722003964	3.404903247	0.02792276	-1.164928167	0.772729409	3.081188871	-3.018885664	-0.080128429	-4.809978356	-0.388158885	0.100927456	-0.873570538
DNMT1_284	TGGCAGTGGACGGAGCAAGC	DNMT1	2047.5	683.0	CXXC	-2.953748667	-0.91419728	-5.004672203	-9.547102161	-4.12462324	-6.172990397	-7.29184827	-2.17474473	-5.808857375	-1.064787759	-2.394205475	-4.159584994
DNMT1_282	GCAAGCAGGCTTGCCAAGAG	DNMT1	2061.5	687.5	CXXC	-1.142012886	-2.153832202	0.137627542	-0.696783121	-1.781339243	-3.655807922	-1.794107997	-2.223905071	-1.778389686	0.019637419	-0.341170008	-0.151767238
DNMT1_279	GCCTGACCTACCTCCGCTCT	DNMT1	2063.5	688.0	CXXC	-2.285775466	-1.123138971	-2.65740879	-4.967803966	-0.582501333	-0.879684153	-0.65750246	-2.385574744	-4.079725706	-0.648737504	-0.424933957	-0.105703172
DNMT1_280	AGCAGGCTTGCCAAGAGCGG	DNMT1	2064.5	688.5	CXXC	-4.189077934	-1.662643089	-9.554902785	-5.661366037	-1.868210665	-0.629260699	-9.554902785	-4.011485595	-9.554902785	0.30281215	-1.926217745	-2.132433307
DNMT1_281	GGCTTGCCAAGAGCGGAGGT	DNMT1	2068.5	690.0	CXXC	2.029532803	-5.172555052	-2.832694147	-0.415489121	-3.873976608	-0.892522165	-9.684288122	-9.684288122	-7.114295399	0.404521983	0.064650809	-0.381254656
DNMT1_297	ACATTGCAGGTGTCCCAATA	DNMT1	2077.5	693.0	Linker	-1.969531787	-0.098812241	-1.096984879	-6.572316683	-7.687270358	-9.367412513	0.093831876	2.219693506	0.954468987	0.929805868	0.627347795	0.56117322
DNMT1_301	GCCTCCTTCATGGCCATATT	DNMT1	2079.5	693.5	Linker	-3.012803896	-2.796814066	-1.46548685	0.197061953	-1.212705295	-4.90158234	2.755165536	2.159782904	2.172902169	1.931043472	1.420022657	1.579698786
DNMT1_305	TGCCTCCTTCATGGCCATAT	DNMT1	2080.5	694.0	Linker	-4.190209182	-4.071684515	-0.965789489	-4.866034856	-2.511314684	-1.967744378	0.146330636	1.318190822	0.754420368	1.437094219	-0.132229623	0.831893284
DNMT1_302	GTGTCCCAATATGGCCATGA	DNMT1	2086.5	696.0	Linker	-4.11342783	-3.096700279	1.594031369	-5.918620598	-4.694453127	-9.07583046	-2.193191379	-2.372891283	-4.260288137	0.664446894	0.009179129	0.152254558
DNMT1_304	TCCCAATATGGCCATGAAGG	DNMT1	2089.5	697.0	Linker	-0.430510829	-2.345179417	-3.410154582	-8.66457078	-5.735956802	-7.141678298	-7.13495393	-8.66457078	-1.264594915	1.330506316	0.338132906	1.964694492
DNMT1_312	ATCGTCATCTGCCTCCTTCA	DNMT1	2089.5	697.0	Linker	2.821895942	-0.77185985	1.168338734	0.249612729	-4.139565545	-1.168926902	-9.229950229	-0.777808877	-1.305344633	0.408239347	0.663033926	-0.615831444
DNMT1_310	GAAGGAGGCAGATGACGATG	DNMT1	2104.5	702.0	Linker	1.183407549	4.101966434	2.444867862	-9.48476493	-9.48476493	-6.398207921	-9.48476493	-5.79485937	-6.914772208	-0.702630655	0.051093916	-0.165592093
DNMT1_298	TTTTGGGTGACGGCATCTCT	DNMT1	2132.5	711.0	Linker	-3.388995059	-0.957525456	-2.58815863	-9.547102161	-2.396399354	-1.000749506	-0.738972338	-2.339272212	-2.23405536	-0.046599854	0.454194595	0.330628571
DNMT1_295	TTTTTGGGTGACGGCATCTC	DNMT1	2133.5	711.5	Linker	1.748808445	0.696094381	0.590816283	-5.62768556	-1.797282235	-2.234633393	2.683249467	2.270231653	0.266544705	0.778872079	0.634016068	0.716151863
DNMT1_313	TGGTGCATTTTTTTGGGTGA	DNMT1	2142.5	714.5	Linker	-0.312499824	3.120311504	-0.534802485	-0.232895253	0.497572821	-0.479046585	0.909614753	1.922660399	0.155606865	1.651594576	1.082597236	2.214016303
DNMT1_311	TTCCCCTGGTGCATTTTTTT	DNMT1	2148.5	716.5	Linker	-1.205365869	-1.988595798	-2.940801097	-3.932929891	-5.908903278	-5.205350901	0.123413709	2.232832747	3.642784819	0.854757532	1.077534999	-1.039363864
DNMT1_307	CTTCCCCTGGTGCATTTTTT	DNMT1	2149.5	717.0	Linker	-2.890045673	-4.500224514	-4.482683659	0.439314191	-3.84838201	-0.155733221	-0.550510317	0.143381372	-0.128075155	0.849051257	1.497303524	0.571345389
DNMT1_306	GTCACCCAAAAAAATGCACC	DNMT1	2155.5	719.0	Linker	-2.143638675	-7.689038092	-4.662809332	-7.53468239	-9.110119058	-9.110119058	-2.783548551	-2.023418809	-5.371874272	-2.157021845	-0.69423047	-0.825202422
DNMT1_309	TCACCCAAAAAAATGCACCA	DNMT1	2156.5	719.0	Linker	-8.122058711	-8.121320495	-9.542401461	-4.346871839	-7.106988749	-4.878051723	-9.542401461	-9.542401461	-9.542401461	-2.064186836	-3.90874293	-2.76933987
DNMT1_308	CACCCAAAAAAATGCACCAG	DNMT1	2157.5	719.5	Linker	-6.331941283	-3.573617856	-0.555555318	0.908566494	-5.968465665	-8.276190712	-0.527435912	-7.486280252	-1.919144335	-1.435299746	-1.325644772	-0.724159052
DNMT1_299	AGAACAAGAATCGCATCTCT	DNMT1	2193.5	731.5	Linker	-1.235770592	-2.006890984	0.563192744	0.084182513	-4.207296235	-1.696878032	-1.995352698	-1.853701895	-2.083094971	0.70633309	-0.408284414	-0.093039108
DNMT1_303	GAACAAGAATCGCATCTCTT	DNMT1	2194.5	732.0	Linker	-0.849592069	-0.565329003	-2.768145889	-8.202473493	-2.43863509	-2.522721408	-3.883096333	-1.634467326	-3.697596406	0.634697237	1.593230177	0.910018169
DNMT1_300	AAGAATCGCATCTCTTGGGT	DNMT1	2198.5	733.0	Linker	-9.548665664	-9.548665664	-4.832965539	-9.548665664	-9.548665664	-9.548665664	-3.222095157	-6.751089904	-4.042692856	-2.378199532	-2.518246528	-2.369752143
DNMT1_294	TTGGGTCGGAGAAGCCGTCA	DNMT1	2212.5	738.0	Linker	-9.528206757	-9.528206757	-9.528206757	-9.528206757	-9.528206757	-9.528206757	-9.528206757	-3.199630757	-9.528206757	-2.298440449	-3.963485357	-4.484784734
DNMT1_296	GGCTCCAAGGGTTACCTTGA	DNMT1	2215.5	739.0	Linker	-3.173980539	-3.245705725	-1.874454822	-1.777095159	-0.587279808	-1.905077266	-4.819233567	-2.453843177	-1.665888373	0.677208565	-0.779897308	0.015772671
DNMT1_326	TGCTCTCATTTTCAGACTGA	DNMT1	2219.5	740.0	Linker	-6.254439966	-5.191359607	-5.354256442	-3.48653596	1.214950883	-3.184617844	-3.449847338	-1.760554226	0.54400507	-1.363244549	-1.064428475	-0.653235434
DNMT1_319	GCTCTCATTTTCAGACTGAT	DNMT1	2220.5	740.5	Linker	-1.388678585	-5.975126449	-0.658351697	-9.443340218	-3.000741433	-9.443340218	-4.666221353	-1.93899324	-3.472353063	-0.590343902	-0.024673624	0.207706778
DNMT1_320	GAAGAAGAGTTACTATAAGA	DNMT1	2242.5	748.0	Linker	-6.366374171	-0.805824678	-0.96262952	0.063482558	-2.189888613	-6.711288954	-4.284160628	-8.958406012	-3.709132012	-7.366321998	-7.228717098	-7.485116334
DNMT1_321	TAAGAAGGTGTGCATTGATG	DNMT1	2257.5	753.0	Linker	-8.655892589	-7.234811623	-4.419995446	-8.655892589	-8.655892589	-8.655892589	-2.548721651	-4.022993528	-8.655892589	-4.001792523	-3.69633948	-5.112488603
DNMT1_316	GTGCATTGATGCGGAAACCC	DNMT1	2266.5	756.0	BAH1	0.291285555	-3.504850544	0.660828523	1.36093134	1.045876534	1.83988659	-5.898624051	-9.521852891	-7.727319674	-2.972139252	-4.271459438	-1.970821421
DNMT1_322	GACACAGTCCCCCACTTCCA	DNMT1	2272.5	758.0	BAH1	-0.850803147	0.134295473	0.844500928	-3.384665097	-3.894024325	-6.439349709	-1.836277878	-1.281814414	-2.413485608	0.14117678	-0.810757787	-0.551584471
DNMT1_323	TGATGCGGAAACCCTGGAAG	DNMT1	2272.5	758.0	BAH1	-9.468337501	-9.468337501	-3.866068992	-9.468337501	-9.468337501	-9.468337501	-3.935702706	-0.493888446	-3.886034078	-3.676501938	-3.426924468	-1.473725917
DNMT1_324	AGACACAGTCCCCCACTTCC	DNMT1	2273.5	758.0	BAH1	-0.587489679	0.362566536	-1.681244507	-6.683512859	-4.451309001	-4.735127538	-0.952625501	2.10743748	0.477014355	1.813910056	1.20146318	0.827446977
DNMT1_327	GATGCGGAAACCCTGGAAGT	DNMT1	2273.5	758.0	BAH1	-9.839242231	-6.892241349	-4.476597091	2.343972269	-3.723575263	0.563542805	-4.08867423	-1.59795471	-0.738251078	-1.704489889	-0.8694885	-2.38719705
DNMT1_325	ATGCGGAAACCCTGGAAGTG	DNMT1	2274.5	758.5	BAH1	-7.714680798	-5.324951719	-4.148701424	-7.526195264	-8.156542633	-2.853284872	-2.886438604	-4.56240422	-4.899887351	-2.279178043	-3.477731171	-2.522783082
DNMT1_318	AGCGGTTTTGAGGAATCATC	DNMT1	2304.5	768.5	BAH1	2.027399675	-6.098143636	-3.237441447	-6.734654994	-5.749659362	-7.522252036	-1.968505269	-1.479071174	-0.670755706	-0.672563923	1.22870308	-0.241296694
DNMT1_314	TGCTAGATACAGCGGTTTTG	DNMT1	2314.5	772.0	BAH1	0.791139864	0.757800694	0.225386355	-5.784633195	-2.202797347	0.315109026	1.733427097	0.918658925	0.503724482	1.027368106	2.200039847	2.529789245
DNMT1_317	GCAAACCTTGCTAGATACAG	DNMT1	2322.5	774.5	BAH1	-9.247385227	-4.13647014	3.707140951	-6.090175364	-6.318771248	-4.583035489	0.786499975	-2.438520332	-0.799750099	-2.056880317	-0.3741081	-1.737947689
DNMT1_315	CAAAACCGCTGTATCTAGCA	DNMT1	2328.5	776.5	BAH1	-6.465066867	-2.211626178	-4.101496912	-1.063367189	-1.536447524	-6.036930476	-3.153962554	-3.047280222	0.114031371	0.785732005	0.509791906	0.522793835
DNMT1_339	CTCCCACAGCGCCGTGACCC	DNMT1	2335.5	779.0	BAH1	-5.052714734	-10.09068231	-10.09068231	-2.133393895	-5.200248347	-3.613939177	-3.118586599	-0.686339252	-3.189652002	-2.191314786	-2.585331932	-2.595380243
DNMT1_351	GTCTTCTGATTCCAGGGTCA	DNMT1	2335.5	779.0	BAH1	-9.381518099	-9.381518099	-9.381518099	-7.806081431	-3.3124635	-2.057232893	-5.998096126	-3.202952039	-2.480487788	-4.847749251	-2.252299204	-4.688220705
DNMT1_336	ATTCCAGGGTCACGGCGCTG	DNMT1	2343.5	781.5	BAH1	-4.207355074	-6.162459706	-8.316352958	-3.415975455	0.077620005	-1.020672704	-6.894875216	-2.293290498	-4.124700667	-3.838837913	-3.154463668	-1.82933462
DNMT1_330	TTCCAGGGTCACGGCGCTGT	DNMT1	2344.5	782.0	BAH1	-7.329716872	-4.207102527	-1.153769574	-2.286025018	-0.540023989	-6.365163854	-4.888251618	-9.451720862	-3.86941744	2.442734259	-1.439719408	-3.642490899
DNMT1_348	CAGGGTCACGGCGCTGTGGG	DNMT1	2347.5	783.0	BAH1	-7.374312622	-5.352220582	-4.013057743	-9.966344463	-4.875959778	-1.186829013	-9.966344463	-1.18007267	-2.566368597	-1.895019213	-1.06483803	-1.191460077
DNMT1_359	CTGTGGGAGGACAGCAGCAA	DNMT1	2360.5	787.0	BAH1	-4.133819525	0.022275641	1.246069539	-9.665676743	-1.636984717	-2.324622399	-3.444639352	-4.81871609	-4.728879306	-1.044010002	-0.24213505	-0.658871315
DNMT1_355	TGTGGGAGGACAGCAGCAAC	DNMT1	2361.5	787.5	BAH1	-2.841080662	-5.361721437	-2.928560292	-9.643899423	-4.377933039	-9.643899423	-1.900806318	-4.445551827	-9.643899423	-3.702667224	-3.457766324	-2.780019343
DNMT1_328	GGCAGATGTTTCACGCCCAC	DNMT1	2382.5	794.5	BAH1	-0.273426476	0.47380657	-0.640245898	0.934229669	0.388333985	1.235766706	-0.40710979	1.477628834	0.905661972	0.683662086	0.910886474	0.551567357
DNMT1_343	TGTCCCAGCGCAGAACCAGT	DNMT1	2386.5	796.0	BAH1	-9.149805802	-5.14075007	-9.149805802	-9.149805802	-9.149805802	-9.149805802	-3.873985576	-6.352230043	-3.56750238	-3.713119142	-5.044132691	-4.36069511
DNMT1_349	CTGTCCCAGCGCAGAACCAG	DNMT1	2387.5	796.0	BAH1	-1.499839899	-7.226672607	-3.541881278	-4.970894593	-3.927105429	-6.263027341	-4.476441822	-0.31385426	-5.366436319	-4.815815501	-1.999445988	-0.284196739
DNMT1_331	CACGCCCACTGGTTCTGCGC	DNMT1	2393.5	798.0	BAH1	0.56949431	-2.619776709	-0.353534475	-1.741554798	-0.583861477	-4.262420194	-2.513380337	-4.681246104	-4.278932757	-1.569213431	0.430063932	-2.076161576
DNMT1_340	ACGCCCACTGGTTCTGCGCT	DNMT1	2394.5	798.5	BAH1	-1.693213288	-4.792055666	-1.010258816	-0.540051033	-1.045098572	-2.083813899	-4.775021909	-7.59016781	-4.32066733	-1.687766511	-0.362616569	0.737577433
DNMT1_357	GCTGGGACAGACACAGTCCT	DNMT1	2411.5	804.0	BAH1	-7.417255139	-1.808548127	-0.353494047	-2.187162184	-0.241632877	-2.198204785	-4.335480884	-3.074812419	-4.28998513	1.399922922	-1.30012279	-0.071523035
DNMT1_347	CTGGGACAGACACAGTCCTC	DNMT1	2412.5	804.5	BAH1	-0.420426166	-2.671007121	-0.260023635	-0.999902363	0.056542506	-2.717745141	0.951401375	-2.338880125	-1.652772841	0.805021143	0.334404939	1.296942718
DNMT1_345	TGGGACAGACACAGTCCTCG	DNMT1	2413.5	805.0	BAH1	-9.860799378	-9.860799378	-9.860799378	-8.28536271	-3.418200594	-7.61368232	-1.851561677	-9.860799378	-6.789191746	-2.228132387	-1.823133748	-1.609133143
DNMT1_344	GAGGGTCCGACGTGGCCCCG	DNMT1	2417.5	806.0	BAH1	3.485883427	2.44825281	2.220472041	4.653045628	2.740959675	4.850605316	-0.786911417	-1.038353531	-0.060892104	1.403835263	2.118827379	1.632664183
DNMT1_341	CACAGTCCTCGGGGCCACGT	DNMT1	2422.5	808.0	BAH1	-6.874652582	-3.607528185	-1.063606972	-5.392688172	-9.466684423	-9.466684423	-4.792439039	-4.268336827	-3.742861716	-2.826766048	-4.21629097	-4.677573731
DNMT1_329	CAGCTCCAGAGGGTCCGACG	DNMT1	2425.5	809.0	BAH1	-9.504234077	-6.273215862	-6.707759443	-1.641968365	-9.504234077	-9.504234077	0.811806181	-0.911993757	-2.573702799	-1.510613387	-0.125172943	0.643523342
DNMT1_332	CGGGGCCACGTCGGACCCTC	DNMT1	2431.5	811.0	BAH1	0.855803197	1.849976119	1.862754972	2.914351895	2.823482498	2.337592675	0.543054217	2.926305174	2.155119002	1.12524479	0.955963922	1.145335228
DNMT1_356	CCACCAAGAACAGCTCCAGA	DNMT1	2435.5	812.0	BAH1	-6.019140158	-9.868331525	-8.554011007	0.118778262	-4.373534964	-9.868331525	-7.132533265	-1.175815955	-5.885183495	-1.909338199	-1.708776787	-2.538410903
DNMT1_354	TCCACCAAGAACAGCTCCAG	DNMT1	2436.5	812.5	BAH1	-4.571888127	-9.609855706	-7.619371463	-9.609855706	-7.929713551	-9.609855706	-3.092888842	-0.366223866	-3.696804224	-1.538530457	-3.518572116	-3.669631202
DNMT1_352	GGACCCTCTGGAGCTGTTCT	DNMT1	2443.5	815.0	BAH1	-3.978432363	-2.266572635	-4.515619776	-0.16456398	-3.595125918	-6.613975243	-2.404841218	-3.14437111	-4.045549979	-1.088920925	-0.323291217	-0.535662176
DNMT1_353	CCCTCTGGAGCTGTTCTTGG	DNMT1	2446.5	816.0	BAH1	-8.898358374	-8.898358374	-8.898358374	-8.898358374	-8.898358374	-8.898358374	-4.585771945	-6.585555431	-8.898358374	0.454369045	0.424406641	-0.071751306
DNMT1_358	GTTCTTGGTGGATGAATGTG	DNMT1	2458.5	820.0	BAH1	-8.767518521	-8.767518521	-8.767518521	-8.767518521	-8.767518521	-8.767518521	-8.767518521	-6.454715578	-6.197525799	-3.330831861	-2.777761868	-3.052730553
DNMT1_350	AGATGACTTTCACTTTGCTG	DNMT1	2489.5	830.0	BAH1	-2.614545724	-9.460053105	-9.460053105	-9.460053105	-9.460053105	-9.460053105	-5.836824265	-7.147250162	0.020838648	-3.777167074	-2.049736627	-3.745265137
DNMT1_333	CATGGCCCAGTTTTCGGAGG	DNMT1	2518.5	840.0	BAH1	-6.444289192	-6.797249722	-1.14789591	-1.565310408	-5.802542391	-1.619797049	0.772711483	-5.941206922	-4.852888383	-0.024260567	1.786685459	2.184955159
DNMT1_337	CCATGGCCCAGTTTTCGGAG	DNMT1	2519.5	840.0	BAH1	-2.424917263	-2.618149199	-8.743145017	1.413731816	1.18348679	-8.743145017	-3.044052307	-3.70981913	-2.214039505	0.765361248	-0.881088597	0.89830664
DNMT1_338	TCCATGGCCCAGTTTTCGGA	DNMT1	2520.5	840.5	BAH1	-1.762510989	-3.593782045	0.328058037	-4.88676045	-1.878817311	-1.570533648	0.492742278	-4.448112024	-0.844248452	1.988751471	1.64661696	0.869901034
DNMT1_342	CTCCATGGCCCAGTTTTCGG	DNMT1	2521.5	841.0	BAH1	-0.203190629	-0.364287479	-0.33725646	-3.037888047	-1.843103001	-6.380127414	-2.350260585	-1.116121302	-0.810430324	0.671969529	0.697843767	-0.175875088
DNMT1_334	ACAAAGCCCCCTCCGAAAAC	DNMT1	2523.5	841.5	BAH1	-1.350979317	0.154888188	-0.708499168	0.886038614	1.644807477	1.140316209	-1.075039327	2.610276361	-1.123616926	-1.407519143	-0.906283223	0.41639124
DNMT1_335	CAAAGCCCCCTCCGAAAACT	DNMT1	2524.5	842.0	BAH1	-6.450423353	-7.794653522	-2.406635649	-3.591850136	-3.998128116	-2.374587964	-2.100172926	-0.085047229	-2.517589399	0.569842611	-0.876289991	-0.204130218
DNMT1_360	CACCTCCATGGCCCAGTTTT	DNMT1	2524.5	842.0	BAH1	-2.410133935	-2.637895167	-4.427659676	0.420289371	-0.262879479	-0.618052674	0.852753348	0.439318154	1.946450245	0.101862351	0.694268091	0.097808716
DNMT1_362	CCCCTCCGAAAACTGGGCCA	DNMT1	2530.5	844.0	BAH1	-1.020361476	-1.106423674	0.126401419	-2.559502996	-2.073275454	-3.382160217	0.428177056	3.184856006	-2.420004846	2.036865366	0.987439732	1.368874035
DNMT1_346	CTCCGAAAACTGGGCCATGG	DNMT1	2533.5	845.0	BAH1	-9.009256559	-5.778238343	-6.212781925	1.306238516	0.455228915	0.064194694	0.400883014	-0.749171928	-9.009256559	0.404408894	-0.885199599	-1.151582948
DNMT1_361	ACACCAGGCACTCACCTCCA	DNMT1	2536.5	846.0	BAH1	-6.026930726	3.857927877	-8.720560786	-5.656191546	-5.255876777	-10.0348813	-8.505264452	-4.068834961	-1.091377775	-2.087617621	-1.997215673	-1.440520098
DNMT1_363	TCGGGATCCATGCCTCCCTT	DNMT1	2538.5	846.5	BAH1	-1.077484203	-7.431991043	-1.170961822	-7.244413261	-7.87476063	-4.691708032	-9.554902785	-9.554902785	-5.816657999	0.205623427	-1.19895545	-1.320153613
DNMT1_372	CTCGGGATCCATGCCTCCCT	DNMT1	2539.5	847.0	BAH1	-2.530225495	3.401297843	-0.365264557	-0.63871591	-0.157549727	-2.46576331	-0.420299717	-0.271124333	-3.058757703	0.867835538	1.333441964	1.515044505
DNMT1_379	CTTATCTCCCAAGGGAGGCA	DNMT1	2542.5	848.0	BAH1	-9.292874007	-9.292874007	-7.978553489	-0.4774321	-3.045777444	-1.211747829	-4.515755143	-9.292874007	-1.397892054	1.121864415	0.220295612	-1.058124834
DNMT1_387	TCCCCCTCCAGCAGGGACTC	DNMT1	2556.5	852.5	BAH1	-2.239576504	-4.22118132	-2.675561838	-0.53101482	0.938379973	-3.004770246	-0.372881214	-0.723608045	0.465300456	0.495898321	1.17564198	0.475839501
DNMT1_384	GTCCCCCTCCAGCAGGGACT	DNMT1	2557.5	853.0	BAH1	-1.355741805	0.410280644	1.183597	-1.88750308	-3.187926461	-4.954174964	-0.198556826	0.716033226	0.248623018	1.30922878	1.647501209	2.157582556
DNMT1_386	CATGGATCCCGAGTCCCTGC	DNMT1	2560.5	854.0	BAH1	-0.663682657	-0.548294349	0.220226558	-2.059970303	-0.189208613	-3.117756054	-1.495418205	-1.750890907	-1.117976023	0.213978613	0.41808945	-0.225342411
DNMT1_367	GATCCCGAGTCCCTGCTGGA	DNMT1	2564.5	855.0	BAH1	-3.075429289	-3.339254455	-2.61169808	-9.718029258	-4.371685214	-4.082410647	-6.334607285	-4.371613236	-5.734881228	-0.83393868	-0.948145682	-0.736353018
DNMT1_371	GGATCCCGAGTCCCTGCTGG	DNMT1	2563.5	855.0	BAH1	-3.667050731	0.703974287	3.174178764	-5.660556066	-3.326903563	1.026767276	-4.673543972	-1.992813171	-0.319977921	-1.436297894	-1.130946227	-0.509935904
DNMT1_373	CCCGTCGTCCCCCTCCAGCA	DNMT1	2563.5	855.0	BAH1	-6.996780329	-8.521674737	-9.942755703	-5.098591245	-0.660371819	-2.399778403	1.05226656	0.00729	-1.313234617	-0.884982755	-0.429586084	-0.886968082
DNMT1_374	TCCCGTCGTCCCCCTCCAGC	DNMT1	2564.5	855.0	BAH1	0.341434321	-0.157420128	0.607991234	-4.676352182	-2.51208044	-2.332850699	-3.449789977	-3.489313658	-3.298376982	-1.048768615	-0.079430679	-0.420158165
DNMT1_375	ATCCCGAGTCCCTGCTGGAG	DNMT1	2565.5	855.5	BAH1	-4.676143935	-3.607243547	-2.007137247	-9.289137579	-9.289137579	-6.562088765	-7.033883688	-2.160920434	-5.846044362	0.041187037	-2.090020174	-0.113272611
DNMT1_385	TCCCGAGTCCCTGCTGGAGG	DNMT1	2566.5	856.0	BAH1	-9.479856312	-8.058775346	-3.834093897	-2.924161745	-9.479856312	-9.479856312	-6.744058052	-3.709703723	-4.431209538	-1.56836485	-0.51678385	-0.664583987
DNMT1_364	TCCCTGCTGGAGGGGGACGA	DNMT1	2573.5	858.0	BAH1	-4.670270671	-6.004329991	-1.182614846	-0.303829701	-3.528851953	-4.517681808	0.409972218	0.494650821	0.110204893	1.678634455	1.286989431	-0.518165599
DNMT1_368	CCCTGCTGGAGGGGGACGAC	DNMT1	2574.5	858.5	BAH1	-3.962899829	-0.629416487	-2.619028201	-4.362206428	-1.47409392	-3.368175813	-6.470572627	-1.469540219	-1.311388934	-1.259107205	0.378182681	-1.023596715
DNMT1_365	ATACCACAGCTGGTAGAAGT	DNMT1	2590.5	864.0	BAH1	-2.829966527	-9.264612035	-7.950291517	-5.577378745	-2.525566325	1.271580404	-9.264612035	-3.086045975	-9.264612035	-3.323379836	-5.904774382	-1.395930716
DNMT1_369	AGACCTACTTCTACCAGCTG	DNMT1	2598.5	866.5	BAH1	-7.742566377	-2.156833433	-2.789715396	-4.749188887	-8.184428212	-5.705668229	-1.216883839	-9.864570367	-4.209772729	-4.809829268	-1.1652937	-0.688705399
DNMT1_366	AGTCTTGATCATACCACAGC	DNMT1	2600.5	867.0	BAH1	-9.450048624	-9.450048624	-9.450048624	3.046652754	1.117680801	-0.475225269	-9.450048624	-3.733327431	-9.450048624	-2.671292692	-3.687674608	-2.28893256
DNMT1_380	TGTTGGCTGGGTTTTTGGAG	DNMT1	2638.5	880.0	BAH1	-9.231897889	-9.231897889	-3.084549807	-9.231897889	0.024718628	-9.231897889	-6.49609963	-2.528958712	-5.248749859	-1.382071389	-0.896497477	-1.374224278
DNMT1_381	CTGTTGGCTGGGTTTTTGGA	DNMT1	2639.5	880.0	BAH1	-0.130091417	1.571713211	-0.112105953	-1.05098184	-0.532982424	0.493853025	-2.821226878	-0.781480641	-2.355116198	-0.546804512	-0.101964605	2.343600984
DNMT1_382	TCTGTTGGCTGGGTTTTTGG	DNMT1	2640.5	880.5	BAH1	1.509516179	0.699301074	0.314064513	0.350510244	0.045224631	2.866404182	-3.628787814	-4.375289073	-3.331359708	0.193490039	-0.025651796	0.819061414
DNMT1_383	TCCTCTGTTGGCTGGGTTTT	DNMT1	2643.5	881.5	Undefined	1.624473561	0.749801218	1.591215213	4.317301002	4.111043661	4.124706687	0.809086956	1.27381442	1.79291952	1.794056411	0.787904788	2.200730358
DNMT1_376	ACTTGTTGTCCTCTGTTGGC	DNMT1	2651.5	884.0	Undefined	-0.921652968	-2.682003028	-2.951963669	-3.225581942	-0.394201046	-0.780613047	-0.480033693	0.322937306	-2.13073588	0.507904013	0.257977607	0.343140669
DNMT1_378	CTTGTTGTCCTCTGTTGGCT	DNMT1	2650.5	884.0	Undefined	1.180933054	-3.19926072	2.224423744	3.465009702	2.923715003	1.196032398	-3.543691392	-2.243471521	-4.854631332	0.699469329	1.409501587	0.496579521
DNMT1_377	TCCAAAAACCCAGCCAACAG	DNMT1	2653.5	885.0	Undefined	-3.87882437	-1.795062622	-5.214090469	-2.190085015	-3.490508396	-2.99452477	-3.492436215	-4.712602341	-2.224287965	-1.735159917	-0.651084706	-1.040053194
DNMT1_370	TTGAACTTGTTGTCCTCTGT	DNMT1	2655.5	885.5	Undefined	2.937706067	-3.487555668	-0.284793466	-0.671450712	2.256329931	-2.0781858	-1.569456028	0.074314259	-1.250808732	0.609390882	0.416471829	-0.533503243
DNMT1_394	CTGTGTGAGCTGTGCCCGTC	DNMT1	2692.5	898.0	Undefined	-4.560362855	-6.83784496	-5.65025507	-4.726384792	-4.579379369	-4.007553915	-3.550822265	-3.480064431	0.367802362	0.594862631	1.218258487	1.100887575
DNMT1_416	TTGCCTCATCTCAGCCAGAC	DNMT1	2695.5	899.0	Undefined	-3.285398383	-4.923896167	0.647157069	-4.155762813	-0.501850474	-0.904177169	-0.837692158	-1.93762459	-3.553309316	0.447157116	-0.991756179	-0.930719577
DNMT1_417	TTTGCCTCATCTCAGCCAGA	DNMT1	2696.5	899.0	Undefined	-1.972826318	-8.199221174	-1.932502762	-4.879194448	-9.62030214	-9.62030214	-0.836674167	0.121512402	-3.170474605	0.043198759	-0.206527176	2.486384925
DNMT1_404	GTGCCCGTCTGGCTGAGATG	DNMT1	2703.5	901.5	Undefined	-9.031790932	-9.031790932	-9.031790932	-7.456354264	-9.031790932	-4.478185031	-6.295992672	-9.031790932	-9.031790932	-2.998917532	-3.151250515	-1.906942304
DNMT1_419	TGAGGCAAAAAGAAATCCCC	DNMT1	2721.5	907.5	Undefined	-3.777096938	-5.969397124	-6.403940706	-1.607323705	-9.200415339	-2.074730171	-5.577186499	-5.751357695	-9.200415339	-3.46202633	-7.470726425	-4.156993316
DNMT1_413	GAGGCAAAAAGAAATCCCCA	DNMT1	2722.5	908.0	Undefined	-3.20038951	-4.175924089	-7.148983065	-4.29530285	-9.139467308	-6.412418493	-9.139467308	-3.658775037	-6.569474586	-7.547383294	-3.149710655	-2.343159519
DNMT1_415	CGAGCTGCTCCAGGACCCTG	DNMT1	2726.5	909.0	Undefined	-9.699850826	-9.699850826	-9.699850826	-9.699850826	-9.699850826	-9.699850826	-8.170233975	-6.902275066	-6.628243194	-3.908015264	-3.424721242	-3.360990928
DNMT1_410	TCGAGCTGCTCCAGGACCCT	DNMT1	2727.5	909.5	Undefined	-1.721421534	0.145174642	1.165064053	-1.607129597	0.510614282	-3.281031063	-0.459937434	-6.308716556	-1.240432515	-0.657012154	-0.221915354	-0.908761357
DNMT1_407	AAAAGAAATCCCCAGGGTCC	DNMT1	2728.5	910.0	Undefined	-5.46862402	-3.127185996	-1.151614933	-9.476574597	-3.724085934	-4.81222486	-2.125283093	-2.104217166	-0.115151525	-1.139509094	-0.180143431	0.589858213
DNMT1_412	CTCGAGCTGCTCCAGGACCC	DNMT1	2728.5	910.0	Undefined	-8.185012654	-9.605355404	-5.488045231	-2.724729214	-2.246571924	-3.069152598	2.227084036	1.35836626	0.795055074	0.663871084	0.817135456	-1.804016549
DNMT1_418	CCAGGTCCTCGAGCTGCTCC	DNMT1	2735.5	912.0	Undefined	0.848222497	1.922861212	0.313928275	0.918126563	-0.882075543	-0.677910538	-0.279794686	1.923107844	-2.724059636	2.056836095	1.388412899	1.786840496
DNMT1_409	CAGGGTCCTGGAGCAGCTCG	DNMT1	2740.5	914.0	Undefined	0.544710008	-2.652994704	-6.6115214	-9.060569073	-5.022118246	-4.757762978	-1.369223508	-6.74776613	-9.060569073	-1.503062328	-1.979904463	-1.881655552
DNMT1_411	CCTGGAGCAGCTCGAGGACC	DNMT1	2746.5	916.0	Undefined	0.386297673	-2.77683826	-2.839406725	0.468404165	0.489250222	-1.477212641	-5.355614451	-3.703720359	-3.157726834	-0.979022924	-0.646611545	0.96334479
DNMT1_391	AGTAGAGGACCCGGCTATCC	DNMT1	2753.5	918.0	Undefined	-4.021701844	-3.504783275	-0.93216649	0.273699538	-3.47396724	0.009795473	-0.204540635	0.256104928	0.529245321	-0.524480131	-0.495403869	-0.723782048
DNMT1_403	AGCTCGAGGACCTGGATAGC	DNMT1	2754.5	918.5	Undefined	-0.884333129	-0.554709194	-2.192102011	-1.087150998	0.381991529	0.619720659	-0.993437223	0.410216055	0.063012685	-1.372916945	0.220732173	0.633043078
DNMT1_398	GCTCGAGGACCTGGATAGCC	DNMT1	2755.5	919.0	Undefined	2.874024007	1.722316475	0.592100306	-6.258980376	-4.325805553	-4.298246264	-0.014076138	1.04509318	0.142335344	0.225642544	1.666825579	1.665030718
DNMT1_401	TGGCTGAGTAGTAGAGGACC	DNMT1	2762.5	921.0	Undefined	-8.661683846	-8.661683846	-8.661683846	-4.151809089	-1.603413729	2.026414527	-8.661683846	-8.661683846	-6.867150629	-2.175400725	-1.605923244	-1.912249163
DNMT1_397	TCTTGGTGGCTGAGTAGTAG	DNMT1	2768.5	923.0	Undefined	-7.778081932	-5.730210912	-7.884104164	1.201958652	0.158609954	-1.117298503	-3.853989488	-2.314926099	-5.755331464	-1.426253304	-2.799317405	-0.75786334
DNMT1_392	GTACAGGATGCCGTTCTTGG	DNMT1	2782.5	928.0	Undefined	-9.550227474	-9.550227474	-9.550227474	-9.550227474	-9.550227474	-9.550227474	-5.381599569	-9.550227474	-4.5015807	-6.733722761	-5.100727727	-9.550227474
DNMT1_408	TACTACTCAGCCACCAAGAA	DNMT1	2783.5	928.0	Undefined	-2.751443594	-0.909975912	-4.893157048	-0.069198484	0.357767677	0.786732715	-3.378486191	-3.031779134	-0.149821765	-0.149739486	0.045432569	-0.877387957
DNMT1_388	TCGGTACAGGATGCCGTTCT	DNMT1	2785.5	929.0	Undefined	3.435483147	0.288572938	2.449900494	-4.132543182	-1.899880274	-2.793204789	-0.825378272	-0.973133892	0.560545987	1.021421693	1.005117367	1.553796758
DNMT1_390	CACCATCACCAACTCGGTAC	DNMT1	2798.5	933.0	Undefined	0.305698098	-5.800498582	-2.569506901	-7.014458485	-3.999242801	-7.0825055	-9.809554315	-9.809554315	-8.015021098	-2.810284199	-2.779135179	-3.264509079
DNMT1_389	AACGGCATCCTGTACCGAGT	DNMT1	2801.5	934.0	Undefined	-9.678587074	-9.678587074	-9.678587074	-9.678587074	-9.678587074	-9.678587074	-6.582938369	-9.678587074	-7.108594351	-5.42055	-5.781406897	-3.247732156
DNMT1_405	GGTACACACCATCACCAACT	DNMT1	2804.5	935.0	Undefined	-9.537685394	-4.653887012	-9.537685394	-6.091259201	-5.949963219	-6.451128385	-6.154263421	-1.986797819	-3.171746875	-3.644553391	-0.870934062	-0.530879965
DNMT1_395	ATCCTGTACCGAGTTGGTGA	DNMT1	2807.5	936.0	Undefined	-4.258633203	-3.929626125	-0.096176741	-9.296600782	-7.616458627	-9.296600782	-9.296600782	-6.136818411	-5.853507565	-2.320232408	-2.052697613	-2.523539192
DNMT1_406	ACGTGAAGGCCTCAGGGGGC	DNMT1	2825.5	942.0	Undefined	-0.031698083	1.873535607	0.765183781	2.299560163	2.213908028	-2.388185834	0.334596505	-4.09875523	-1.322338971	0.102264	0.49393272	0.01412453
DNMT1_414	TGGTGTGTACCTGCCCCCTG	DNMT1	2827.5	943.0	Undefined	2.201762864	4.707112623	1.970864632	-0.691643615	-2.600765404	1.144671487	-7.951877524	-3.764773182	-0.433353889	-3.204176759	-3.545312587	-3.310333286
DNMT1_396	TTGAACGTGAAGGCCTCAGG	DNMT1	2829.5	943.5	Undefined	-1.670732608	-3.070962102	-5.436148734	-9.124867809	-9.124867809	-9.124867809	-4.076956225	-1.272047965	-0.885403298	-2.268801064	-0.953671956	-1.061572871
DNMT1_399	ACTTGAACGTGAAGGCCTCA	DNMT1	2831.5	944.0	Undefined	-1.238368979	0.01848992	-0.039388843	-2.419803519	-2.566486013	-4.506812157	-6.00152729	-5.548034771	-2.065215032	-2.434251221	-2.939253645	-0.826654663
DNMT1_402	CTTGAACGTGAAGGCCTCAG	DNMT1	2830.5	944.0	Undefined	-9.649738926	-1.226481792	-4.138601328	-6.203312733	-6.721124948	-9.649738926	-2.964598491	-9.649738926	-5.457290248	-4.084707127	-1.195229846	-1.238992109
DNMT1_400	TACTTGAACGTGAAGGCCTC	DNMT1	2832.5	944.5	Undefined	-2.117539848	-3.684166945	2.105139274	-0.691920858	-1.401029465	-0.536969251	-0.329673165	-1.185957707	-2.896754361	-0.066187464	-0.391589426	-1.283376026
DNMT1_393	GGGCACTTACTTGAACGTGA	DNMT1	2839.5	947.0	Undefined	-6.996561379	-3.534201042	-1.369657021	-3.460170462	-7.438423214	-9.118565369	-2.897527978	-3.24714357	-3.147578214	-1.12494468	-1.613214988	-0.225758627
DNMT1_436	CCGTGGGCGTTTCACGGGAC	DNMT1	2863.5	955.0	Undefined	-6.690459239	-5.865462347	-3.675058455	0.214910776	-0.747687994	0.63075003	-4.803767288	0.397727602	-2.959771691	-0.023741183	1.139072674	0.262460914
DNMT1_426	TCCTTCCGTGGGCGTTTCAC	DNMT1	2868.5	956.5	Undefined	-0.035338542	-0.602731862	-0.338828643	-2.173460107	-2.792872767	-6.226644296	0.164741665	1.451697314	1.645803409	0.209242181	1.599103537	1.131736461
DNMT1_427	CTCCTTCCGTGGGCGTTTCA	DNMT1	2869.5	957.0	Undefined	1.631961551	-0.515890013	-0.970737568	3.129378971	1.670970799	-2.280142983	-0.030072846	1.212399988	-0.298538692	1.217801961	1.339283657	0.836667501
DNMT1_442	CCAGTCCCGTGAAACGCCCA	DNMT1	2874.5	958.5	Undefined	-5.79590794	-5.314613962	-1.920897705	-2.739395456	-1.378345534	-1.163927078	-9.466684423	-9.466684423	-3.811886785	-1.629513633	-1.342627463	-2.670376634
DNMT1_422	TCCCGTGAAACGCCCACGGA	DNMT1	2878.5	960.0	Undefined	-6.801716518	2.80696623	-4.598639549	2.344742128	-1.452935162	-3.257769306	-1.363530197	-3.338903609	-0.782328509	-0.095383856	1.385112941	1.128049299
DNMT1_431	CATCCACGGGCTCCTTCCGT	DNMT1	2879.5	960.0	Undefined	-9.70266246	-7.109647617	-8.388341943	1.43721662	-0.163603319	-5.703624926	-3.445582773	-9.70266246	-6.631054829	-1.066311398	-1.855042975	-1.330071707
DNMT1_437	TCATCCACGGGCTCCTTCCG	DNMT1	2880.5	960.5	Undefined	-3.960992684	-4.248541952	1.332396541	-7.666345339	-2.524280401	-5.209639504	-6.353606023	-6.286929304	-6.238590077	-1.916357296	-0.922928205	-1.725168628
DNMT1_440	ACGCCCACGGAAGGAGCCCG	DNMT1	2887.5	963.0	Undefined	-5.85661979	-1.827043817	1.566970975	-1.359207362	0.421757419	-0.736956373	-1.9996893	-9.864570367	-8.07003715	-1.423479496	-1.625434028	-1.6906437
DNMT1_447	GGGTACAGGTCCTCATCCAC	DNMT1	2892.5	964.5	Undefined	-5.873786323	-7.682670748	-9.103751714	-0.38671128	0.959951694	-5.489984687	-4.791165285	-7.526389493	-3.190700232	-2.650261274	-1.713217007	-1.472965785
DNMT1_441	ACGGAAGGAGCCCGTGGATG	DNMT1	2893.5	965.0	Undefined	-2.136328325	-2.539340494	-1.012055898	0.732129803	1.808978372	0.493224998	-2.370900447	-4.307076178	-3.869500413	-1.071304525	-0.177356394	-1.238033194
DNMT1_443	TGGGTACAGGTCCTCATCCA	DNMT1	2893.5	965.0	Undefined	-2.995585234	-9.776576472	-0.75445486	-2.389924368	-2.202208555	0.147581451	-4.813404577	-4.743250585	-3.032840939	-1.503847121	-1.331626024	-3.535979717
DNMT1_444	TCCGGTAGTGCTCTGGGTAC	DNMT1	2906.5	969.0	Undefined	-8.007788522	-4.628744849	-6.631656638	-9.428131271	-4.537697305	-3.146056383	-0.256797026	-9.428131271	-7.633598054	-1.389596872	-3.605464565	-2.417898727
DNMT1_432	AGTATTTCCGGTAGTGCTCT	DNMT1	2912.5	971.0	Undefined	-8.830570464	-8.830570464	-7.516249947	-8.830570464	-8.830570464	-7.307677981	-2.804631138	-3.983609811	-2.698550972	-0.539164743	1.524624321	-0.079282907
DNMT1_423	GAGTATTTCCGGTAGTGCTC	DNMT1	2913.5	971.5	BAH2	-0.556894545	-8.830570464	-2.265709727	-4.200451482	-8.830570464	-8.830570464	-3.03030071	-1.743870215	-3.175772826	-0.931202937	-1.362485847	-1.124209019
DNMT1_449	ACCTGTACCCAGAGCACTAC	DNMT1	2916.5	972.5	BAH2	-6.87630566	-9.468337501	-7.019289828	-7.892900833	-4.474466916	-9.468337501	-4.123902308	-4.955692824	-7.673804284	-3.267989432	-3.150687189	-3.098156257
DNMT1_438	TGATGTAGTCGGAGTATTTC	DNMT1	2924.5	975.0	BAH2	-2.613837966	-1.750811341	-1.52628697	2.406000001	2.395006047	0.732469624	1.578367954	-1.491625043	-1.140852606	0.031195492	-0.423115678	-0.319413894
DNMT1_450	GTTGCTGCCTTTGATGTAGT	DNMT1	2935.5	979.0	BAH2	-1.404673131	0.749514397	-3.277270788	0.479484673	-1.261791729	0.464450779	-1.124138119	-0.687069476	-3.697393105	-0.732754478	-0.431556234	-1.128158469
DNMT1_439	AAATACTCCGACTACATCAA	DNMT1	2939.5	980.0	BAH2	-7.79589974	-9.216242489	-7.225758246	2.496944382	3.006722183	-9.216242489	-6.120593784	-2.308700025	0.853917362	-0.543821507	0.381311086	-0.621881284
DNMT1_445	CTACATCAAAGGCAGCAACC	DNMT1	2950.5	984.0	BAH2	-5.675894987	-9.956955191	-7.966470947	-7.161859361	-6.126337661	-6.137730174	-8.42733834	-6.267049631	-6.218710404	-1.951974309	1.272439999	-2.813858883
DNMT1_453	GGTAGGGCTCAGGGGCATCC	DNMT1	2957.5	986.0	BAH2	-7.056361561	-4.067450466	-2.756291517	-4.238017767	-5.882880396	-3.081345129	-5.009737647	-5.729307908	-5.735272334	-1.516697615	0.436341129	-0.790391065
DNMT1_434	GGCCAATTCGGTAGGGCTCA	DNMT1	2966.5	989.0	BAH2	-0.384459612	-0.723269535	0.669296743	0.422331624	0.519210499	-1.549524598	-1.739390859	-1.764456323	-2.388570884	0.913712005	0.978842151	-0.392370379
DNMT1_446	GCCAATTCGGTAGGGCTCAG	DNMT1	2965.5	989.0	BAH2	-4.569727499	-1.008246878	-0.285824753	3.071868606	0.494364128	4.455509972	-2.284980911	-4.337222285	-8.970121346	-0.624094771	-2.738803865	-1.352325398
DNMT1_429	CGGCCAATTCGGTAGGGCTC	DNMT1	2967.5	989.5	BAH2	-1.02934691	-2.575730327	-7.778756106	-0.342484408	-1.640522161	1.750210743	-3.748641431	-3.894729028	1.766234665	0.435247393	1.18884681	-0.294975157
DNMT1_421	TTGATCCGGCCAATTCGGTA	DNMT1	2973.5	991.5	BAH2	-2.388335542	0.05811529	1.158074213	-4.293495138	-5.646120748	-6.986725864	-3.483274922	-9.233842923	-5.041394245	-1.947117968	-2.614787338	-1.086789052
DNMT1_420	TTTGATCCGGCCAATTCGGT	DNMT1	2974.5	992.0	BAH2	-2.531817845	2.161615807	0.550439575	-4.167907199	-3.634763147	-0.534112887	-3.303610853	-2.670558128	-0.027787289	0.75034294	0.160418394	0.487269103
DNMT1_425	GCCCCTGAGCCCTACCGAAT	DNMT1	2975.5	992.0	BAH2	0.599613607	1.293491415	-0.93037082	-5.696038349	-2.16693433	-2.968544495	-4.510129112	-2.574406745	-2.574546198	0.195339561	0.488466434	-0.159466821
DNMT1_424	TCTCTTTGATCCGGCCAATT	DNMT1	2978.5	993.0	BAH2	0.425611778	-1.186962294	1.975533453	0.211533697	3.111693676	0.740476482	-1.555751444	-1.342093	-0.28069973	0.87123721	0.194243927	1.126406796
DNMT1_435	CTGAGCCCTACCGAATTGGC	DNMT1	2979.5	993.5	BAH2	-6.690018002	-5.305859513	-1.803356488	-8.344546726	-9.919983394	-8.397090911	-8.390366543	-9.919983394	-9.919983394	-1.198533199	-1.523799797	-3.459722443
DNMT1_448	GACAGAAGATCTCTTTGATC	DNMT1	2987.5	996.0	BAH2	-3.403154089	-5.314502253	-2.271025483	-7.410927946	-5.690879458	-8.986364614	-0.345482304	-4.604917031	-1.544812651	0.221503101	0.315371916	-0.932683648
DNMT1_454	GGCCTGCCGTTGCTCTTCTT	DNMT1	3009.5	1003.5	BAH2	-2.183874216	-0.787651573	-2.025586247	-0.743281252	0.978282448	-0.027226861	2.052711782	0.969759434	1.713150074	0.332672285	0.691892716	0.576015976
DNMT1_451	GGGCCTGCCGTTGCTCTTCT	DNMT1	3010.5	1004.0	BAH2	0.005340857	-1.487236345	1.91770806	-0.883676078	-0.858963694	-3.757077206	0.928042756	0.306600733	-0.023928699	1.753382299	1.91449688	1.838846469
DNMT1_430	GTCCCAAGAAGAGCAACGGC	DNMT1	3018.5	1006.5	BAH2	-2.49504547	-0.281468887	-1.980842739	-2.161661579	-1.93320219	-2.814353293	-3.563534103	-3.654822916	0.468967416	-0.572313078	-0.224204701	-0.560639076
DNMT1_455	ATTTTGATGTCAGTCTCATT	DNMT1	3030.5	1010.5	BAH2	-8.186890153	-8.186890153	-5.73784248	-5.391794323	-8.186890153	-3.3236954	2.105464592	2.147108416	0.004641878	-0.011351134	-0.508412965	-0.067219149
DNMT1_452	GATTTTGATGTCAGTCTCAT	DNMT1	3031.5	1011.0	BAH2	-0.984017074	-2.385786717	-1.59097093	-3.55169301	-2.232154201	-2.180384182	0.764753781	2.069519739	-0.036273409	0.560417905	-0.37104915	0.723033604
DNMT1_456	ATGAGACTGACATCAAAATC	DNMT1	3045.5	1015.5	BAH2	0.16777693	-0.633845572	-1.692227876	-2.499702038	-2.494658709	-5.21171245	-1.88961643	-1.574585672	-1.466065636	-0.248845874	-0.281437302	-0.519084327
DNMT1_457	TGAGACTGACATCAAAATCC	DNMT1	3046.5	1016.0	BAH2	-9.952237539	-9.952237539	-9.952237539	-6.505811347	-9.952237539	-5.518588474	-9.952237539	-5.439592862	-6.880629908	-3.402523901	-3.333181954	-3.678137231
DNMT1_433	ACCTGTAGAACTTGTTGACC	DNMT1	3053.5	1018.0	BAH2	-9.040707042	0.33744229	-1.053358882	1.564292618	-4.261702516	-9.040707042	-6.304908782	-2.862140982	0.626957307	0.201165583	-1.081445553	-2.415584767
DNMT1_428	TCCGGGTCAACAAGTTCTAC	DNMT1	3063.5	1021.5	BAH2	-0.959296799	-2.088967651	0.545485744	-2.581857447	0.370196421	-2.562378008	-0.069249323	-1.788770332	-2.655014236	0.539360911	0.242926503	-0.620063941
DNMT1_485	GTGGACTTGTGGGTGTTCTC	DNMT1	3075.5	1025.5	BAH2	-1.35265212	-2.972188056	-1.497592733	-0.472204271	-2.297823034	-3.541567351	2.999686184	-1.590226619	0.169284337	0.433411168	2.067557633	0.911940963
DNMT1_475	GCTCGCTGGAGTGGACTTGT	DNMT1	3085.5	1029.0	BAH2	-4.176786765	-5.202885508	-7.364471726	-2.926159594	-0.767742612	1.017563055	-1.938468852	0.480698333	-2.453925659	-0.16688566	-0.06384975	-0.076475227
DNMT1_484	AGCTCGCTGGAGTGGACTTG	DNMT1	3086.5	1029.0	BAH2	-6.768275823	-9.360307663	-4.817877705	-4.164778042	-1.283702493	-5.057501568	-2.729075884	-0.341034101	-0.626704086	-0.494793108	-1.322642033	-0.373570447
DNMT1_467	TGCGTGGTAGCTCGCTGGAG	DNMT1	3094.5	1032.0	BAH2	-8.153111227	-9.573453976	-5.337556833	-5.194764219	-7.138041265	-6.486896968	-5.009984732	-7.260651033	-1.693515117	-1.074974422	-1.081331365	-2.824019293
DNMT1_458	ATGTCTGCGTGGTAGCTCGC	DNMT1	3099.5	1033.5	BAH2	-6.555921116	-6.114024146	-7.795402264	-2.600428758	-0.171855264	0.698413745	-9.785886507	-5.152987447	-4.2799137	-1.987362917	-1.257106148	-0.645915469
DNMT1_483	AGAGCAGGTTGATGTCTGCG	DNMT1	3110.5	1037.0	BAH2	-9.543970063	-5.53491433	-9.543970063	-5.856736773	-4.197626019	-4.350211821	-2.684589538	-0.169506018	-9.543970063	-5.010201215	-4.817019394	-4.284418837
DNMT1_463	CCTCGTCGCTCCAGTAGAGC	DNMT1	3125.5	1042.0	BAH2	-9.665676743	-9.665676743	-9.665676743	-9.665676743	-9.665676743	-9.665676743	-2.715430559	-9.665676743	-3.812985205	-1.562289409	-3.390547159	-6.122272758
DNMT1_480	CAGACATCAACCTGCTCTAC	DNMT1	3126.5	1042.5	BAH2	-0.561040719	1.325966909	-0.910535161	-1.11338168	-2.709543658	-3.594265083	-1.620909474	-0.127094132	-2.340386327	-0.261933627	0.644758634	-0.189637329
DNMT1_459	CCTGCTCTACTGGAGCGACG	DNMT1	3136.5	1046.0	BAH2	-4.544556801	-9.253150382	-2.856311036	-9.253150382	-9.253150382	-9.253150382	-4.940563952	-9.253150382	-6.683157659	-2.734803427	-3.688428982	-6.591029521
DNMT1_460	GCTCTACTGGAGCGACGAGG	DNMT1	3139.5	1047.0	BAH2	-9.01379168	-9.01379168	-9.01379168	-9.01379168	-9.01379168	-9.01379168	-3.263223679	-9.01379168	-7.219258463	-2.316725227	-3.950639036	-4.927272334
DNMT1_492	CTGGAGCGACGAGGAGGCCG	DNMT1	3145.5	1049.0	BAH2	-7.639819948	-4.878025557	-1.526556133	-9.761823938	-5.103581154	-9.761823938	-6.378401966	-3.297377227	-9.761823938	-1.346044701	-2.391346018	0.142895894
DNMT1_490	GAGCGACGAGGAGGCCGTGG	DNMT1	3148.5	1050.0	BAH2	-9.740092772	-8.319011806	-9.740092772	-9.740092772	-9.740092772	-9.740092772	-7.48483888	-2.385116587	-9.740092772	-4.114930747	-2.563900633	-6.196688786
DNMT1_487	CACAGCCTTGAAGTCCACCA	DNMT1	3151.5	1051.0	BAH2	-3.255743946	-1.696996174	-7.027354492	-5.589457215	-2.607491816	-4.705885152	-9.823829126	-4.705634182	-5.840681095	-5.290060277	0.38090162	-2.938110422
DNMT1_493	GGAGGCCGTGGTGGACTTCA	DNMT1	3157.5	1053.0	BAH2	-3.939137573	-5.508891384	-0.777875505	-8.977105152	-3.057668004	-8.977105152	-2.345873373	-3.01105881	-3.471132345	-0.130408927	-0.88944148	-0.249806803
DNMT1_491	GGTGGACTTCAAGGCTGTGC	DNMT1	3166.5	1056.0	BAH2	-3.874654997	-4.396538457	-4.965023585	0.22812015	1.784652249	0.928882505	-1.487687474	-6.347671172	-3.141515025	-0.623362965	-0.551093436	-0.980976305
DNMT1_496	GTGGACTTCAAGGCTGTGCA	DNMT1	3167.5	1056.0	BAH2	-9.1436116	-9.1436116	-9.1436116	-3.603029186	-2.496775191	-4.280416847	-9.1436116	-5.453706041	-7.349078383	-2.503693225	-1.921927534	-1.797847977
DNMT1_478	CCCCATACTCCACGGTGCAG	DNMT1	3179.5	1060.0	BAH2	-9.342390936	-4.23147585	-2.997385032	-9.342390936	-9.342390936	-7.819498453	-5.029804507	-9.342390936	-4.293744162	-2.25498495	-2.829121988	-3.13609432
DNMT1_479	TGTGCAGGGCCGCTGCACCG	DNMT1	3181.5	1061.0	BAH2	-2.575869088	1.617296494	0.220144907	1.136469442	1.74279408	-1.663973725	-0.335601372	0.945293069	1.707128963	1.061834266	1.264969765	0.886191838
DNMT1_481	GGCCGCTGCACCGTGGAGTA	DNMT1	3188.5	1063.0	BAH2	0.385551415	-1.494918411	0.684532258	2.740942932	2.413782935	-0.073154786	1.331737913	-0.244649678	0.984187091	0.172563001	0.813090601	-0.018346059
DNMT1_494	CAGGTCCTCCCCATACTCCA	DNMT1	3187.5	1063.0	BAH2	-8.385293796	-5.95534854	-5.569739402	-8.230199878	-1.45125448	-2.415413492	-7.550382654	-1.092511086	-1.358001418	-2.129683862	-2.80101198	-6.057626206
DNMT1_462	GCCGCTGCACCGTGGAGTAT	DNMT1	3189.5	1063.5	BAH2	-3.086722227	-2.251329806	-0.904199503	1.93169933	-1.483985467	-2.82306847	-1.675946914	-3.128338673	-4.323924986	-1.204029419	-1.076586076	-0.592287402
DNMT1_465	CCGCTGCACCGTGGAGTATG	DNMT1	3190.5	1064.0	BAH2	-2.509448589	1.320327543	-2.723673882	0.202503135	-1.060093903	-2.940228825	-5.971533997	-9.35495597	-9.35495597	0.137497726	0.659325503	1.303146129
DNMT1_488	CTGCACCGTGGAGTATGGGG	DNMT1	3193.5	1065.0	BAH2	-7.519118572	-7.518380355	-3.476142902	-3.338770403	-1.640012751	-6.692344263	-8.939461321	-1.037939918	-1.817764105	-0.393545466	-2.190438037	-0.455302564
DNMT1_468	ACACCTGGACGCACTCGGGC	DNMT1	3206.5	1069.0	BAH2	-8.534255544	1.143622142	-3.583442896	-1.441394748	-0.122502863	0.761087969	-3.351095551	-4.293363735	-0.860108559	-1.172464018	-2.181413459	-2.130460891
DNMT1_464	GAGTACACCTGGACGCACTC	DNMT1	3210.5	1070.5	BAH2	-2.13301125	-8.371418975	-4.378640198	-9.79249994	-9.79249994	-9.79249994	-7.537246049	-3.117303635	-2.214199137	-2.174555009	-0.063113643	-1.738818974
DNMT1_473	GGAGTACACCTGGACGCACT	DNMT1	3211.5	1071.0	BAH2	-0.906482647	-4.660420585	-0.678699098	-2.970487525	-9.967513837	-2.439104377	-6.871865132	-5.730398738	-4.24369113	-0.106669385	-0.876363326	0.157471967
DNMT1_469	GGACCTGCCCGAGTGCGTCC	DNMT1	3214.5	1072.0	BAH2	-2.081657106	-3.707809916	-3.111479205	-2.397495204	-0.735306298	-5.708176757	-0.543519602	-1.953634715	-3.840393099	0.748136638	0.253094457	1.340898473
DNMT1_466	GGCCGCCCATGGAGTACACC	DNMT1	3221.5	1074.0	BAH2	-3.317158646	-1.854184277	0.625743401	0.347413325	0.157473224	-3.158726832	-4.525542392	-3.702032177	-1.44416769	-0.908175194	0.028407033	-0.926995534
DNMT1_461	TGCGTCCAGGTGTACTCCAT	DNMT1	3227.5	1076.0	BAH2	-2.819296457	-0.196962591	-3.328348848	-1.964941793	1.044877558	-2.745432762	-2.706405284	-0.870952875	-4.466093245	-0.325544162	0.194472326	0.428743328
DNMT1_471	GTGCGTCCAGGTGTACTCCA	DNMT1	3226.5	1076.0	BAH2	-9.216242489	-6.269241607	-9.216242489	-4.586123507	-4.557999705	-0.307373923	-3.625961197	-6.41866673	-1.547636589	-1.554574553	-0.226628618	0.058105198
DNMT1_477	GTCCAGGTGTACTCCATGGG	DNMT1	3230.5	1077.0	BAH2	1.023188623	5.902357389	-3.164366989	-9.15186464	-3.180811635	-9.15186464	-3.619229845	-9.15186464	-2.192423577	-1.264723797	-1.78138672	-0.302851797
DNMT1_482	GAAGCGGTTGGGGCCGCCCA	DNMT1	3232.5	1078.0	BAH2	-1.658194425	0.240954678	0.490127248	1.902298434	1.986442694	1.406895657	-3.735943533	-4.11768229	-1.087415012	1.332550179	1.053901637	-0.519812627
DNMT1_495	CGAGGAAGTAGAAGCGGTTG	DNMT1	3242.5	1081.0	BAH2	-5.193234259	-7.221280913	-1.575476627	-9.344192655	-4.453758689	-9.344192655	-3.198059092	-3.424682935	-9.344192655	-1.283715088	-2.14507525	-2.275514147
DNMT1_472	TCGAGGAAGTAGAAGCGGTT	DNMT1	3243.5	1081.5	BAH2	3.558701431	4.631648598	1.793307042	-6.280116004	-8.590605529	-4.771380512	-0.393392824	-1.860446923	0.134605629	0.77539847	1.480702922	-0.120833351
DNMT1_474	CTCGAGGAAGTAGAAGCGGT	DNMT1	3244.5	1082.0	BAH2	-2.808458093	-3.0320263	-5.086133533	-8.932292431	-5.636807275	0.443350523	0.352509021	-6.619489488	-4.9491444	-1.86642079	-1.561814511	-1.618390724
DNMT1_489	CCACCTCGAGGAAGTAGAAG	DNMT1	3248.5	1083.0	BAH2	-9.047358148	-9.047358148	-7.733037631	-5.600931956	0.270343947	-2.990377664	-9.047358148	-9.047358148	-4.364205101	-3.679396299	-1.598273717	-1.868444627
DNMT1_476	CAACCGCTTCTACTTCCTCG	DNMT1	3256.5	1086.0	BAH2	-6.610482488	-3.972093535	-7.107410189	-4.212867518	-6.260972706	-8.033565379	-3.910745252	-6.39667549	-5.573309831	-1.83848046	-3.465174271	-2.62802931
DNMT1_470	CCGCTTCTACTTCCTCGAGG	DNMT1	3259.5	1087.0	BAH2	-9.16823042	-9.16823042	-9.16823042	-9.16823042	-9.16823042	-9.16823042	-4.855643991	-6.855427478	-7.373697203	-9.16823042	-9.16823042	-3.503087803
DNMT1_486	CAAGCAGGGGCACCACCTCG	DNMT1	3260.5	1087.0	BAH2	0.139481834	-1.954223164	-1.51562977	-1.441884458	-0.440103286	-0.286715463	-10.04599412	-3.907501076	-6.062846089	-1.338383076	-2.242573038	-2.764673923
DNMT1_506	GCTTTTGCTCTTTGCATTAT	DNMT1	3268.5	1090.0	BAH2	2.631560312	-0.862367747	-0.691455341	-4.00289506	-2.372710806	-3.457965151	0.644124433	-0.241150499	2.236612664	0.450667026	-0.633894984	0.76908064
DNMT1_502	GGGCTACGGGCATGGTTGGG	DNMT1	3300.5	1100.5	BAH2	-2.050216689	1.670297296	-2.644555204	-6.074688027	-5.936412733	-6.504849074	-0.209668323	-4.598998828	-2.084847335	-0.912923261	-0.469691031	0.067072364
DNMT1_501	CCAGGGCTACGGGCATGGTT	DNMT1	3303.5	1101.5	Undefined	3.402913692	0.699998888	0.691018868	-2.017922091	-1.909942408	-0.387381831	-2.333496454	-4.382766188	-1.103191098	-0.469801677	-0.12390001	-0.645803462
DNMT1_499	TCCAGGGCTACGGGCATGGT	DNMT1	3304.5	1102.0	Undefined	2.269037683	-2.758557521	-2.894218438	-8.812463229	-5.516978073	-3.022308447	-8.812463229	-6.01488747	-3.996920907	-0.530365472	-1.166989137	-2.791082473
DNMT1_497	TGTTTCCAGGGCTACGGGCA	DNMT1	3308.5	1103.0	Undefined	2.532420451	3.346448319	5.745595415	6.291380708	6.612959226	-3.088698806	-4.582210046	-0.199969676	-4.097032516	-1.198415609	0.799090241	0.949155674
DNMT1_498	CCCAACCATGCCCGTAGCCC	DNMT1	3314.5	1105.0	Undefined	-4.188006299	-3.027005574	-4.905084444	-8.339706408	-3.268306666	-9.915143076	-6.086344898	-2.410796098	-1.663940207	-1.5691165	-0.237869654	-0.923362575
DNMT1_503	CCCTTTGTTTCCAGGGCTAC	DNMT1	3313.5	1105.0	Undefined	-1.185182062	-1.069748317	1.465172759	-2.560763855	-3.09557263	-4.682809357	-1.652938029	-0.731235121	1.265384466	0.309936913	1.113537524	1.270198202
DNMT1_505	TCCCTTTGTTTCCAGGGCTA	DNMT1	3314.5	1105.0	Undefined	1.209373443	-0.803624827	-2.799171843	-2.256765374	-0.426761266	-1.435335103	-3.786938954	-5.902976809	-3.210067642	-0.287242896	-0.80166888	-0.745341248
DNMT1_507	TGCCCTTCCCTTTGTTTCCA	DNMT1	3320.5	1107.0	Undefined	3.133536559	4.426908805	0.577099405	1.678237147	-0.843043056	2.140808828	-5.926147229	-1.396125023	-3.456877664	0.818733462	-0.38724747	-0.528845424
DNMT1_508	TTGCCCTTCCCTTTGTTTCC	DNMT1	3321.5	1107.5	Undefined	-1.995037795	-4.176701595	-1.40054991	1.492893385	1.887180965	2.843488399	1.881278144	2.907395067	1.969299374	1.839050892	0.794694453	1.117806296
DNMT1_500	GCCCGTAGCCCTGGAAACAA	DNMT1	3323.5	1108.0	Undefined	-3.39163658	-6.922456074	-1.190511253	-1.535373515	-7.835328762	-9.515470917	-4.642328389	-4.572320439	-1.918651219	-0.857369869	-0.461564258	-0.291666098
DNMT1_504	CCCGTAGCCCTGGAAACAAA	DNMT1	3324.5	1108.5	Undefined	-2.938878741	-2.835706305	-5.109587011	-4.183600993	-1.254351329	-2.032964295	-0.097901767	-9.455059536	-2.779380223	-1.461438847	-1.809585444	-2.311963229
DNMT1_509	AGCCCTGGAAACAAAGGGAA	DNMT1	3329.5	1110.0	Undefined	-2.2610757	-3.654636654	1.233706876	0.691716031	1.249975818	0.450397639	-7.299648894	-6.105845142	-9.554902785	-1.655535258	-1.582274457	-1.077919385
DNMT1_510	TAGCCCTGGAAACAAAGGGA	DNMT1	3328.5	1110.0	Undefined	-0.00923929	-5.155653231	-7.993403175	-9.307723693	-7.627581537	-9.307723693	-2.676491913	-2.909613417	-0.582512535	1.197793656	-0.608447026	-2.297491148
DNMT1_532	ACTTGGGCTTGCCCTTCCCT	DNMT1	3347.5	1116.0	Undefined	0.751292551	-0.182624336	-2.007653443	3.357389065	1.824700041	0.361523949	-0.701950424	-1.191723976	-1.726792901	0.298279773	-0.053717872	0.069186798
DNMT1_536	CTTGGGCTTGCCCTTCCCTG	DNMT1	3346.5	1116.0	Undefined	-3.830811672	-1.426361132	-4.899515694	-9.76988947	-2.281469132	-3.633910418	-1.242479517	-2.450316896	-9.76988947	-3.782109152	-2.301804853	-4.726467447
DNMT1_538	GGCCTCTCTCCCCCAGGGAA	DNMT1	3347.5	1116.0	Undefined	-6.550178464	-2.453146881	-3.410637197	-9.496153838	-9.496153838	-9.496153838	-7.966536987	-9.496153838	-4.447507064	-1.7373413	-2.297036433	-2.699846049
DNMT1_540	TGGCCTCTCTCCCCCAGGGA	DNMT1	3346.5	1116.0	Undefined	-5.077822541	-3.844263209	-4.53631027	-3.764337009	-2.739170678	-6.751167573	-1.92499366	-0.885976068	-3.688520841	-0.901521266	-0.949436029	-1.463645075
DNMT1_537	GACTTGGGCTTGCCCTTCCC	DNMT1	3348.5	1116.5	Undefined	-2.971310815	0.637535447	-1.623012093	-2.861253586	-2.461253589	1.742406543	-1.807382018	1.221083924	0.952280798	0.963758011	-0.243573217	0.355712085
DNMT1_531	GGCTCACAGGCTTGGGACTT	DNMT1	3363.5	1121.5	Undefined	0.166109563	-1.900148911	-1.968182194	-5.475646524	-5.330732445	-7.84629079	-0.444422643	-0.860931278	0.146188415	-0.478953461	-1.152340143	-1.117517037
DNMT1_528	CGGCTCACAGGCTTGGGACT	DNMT1	3364.5	1122.0	Undefined	-2.26030874	-1.592896201	-3.667227864	-4.630766477	-2.893013387	-4.921325035	-0.313071623	-5.237815837	-3.025103401	-0.074108691	0.692506315	-0.23408099
DNMT1_518	CTCGCTCGGCTCACAGGCTT	DNMT1	3370.5	1124.0	Undefined	4.014878957	-3.280117931	-0.650019713	-4.801694305	-5.592661887	-7.657491579	-0.858823585	-4.333423409	-3.840373247	-2.726893622	-0.8553679	-1.006457394
DNMT1_524	GCTCGCTCGGCTCACAGGCT	DNMT1	3371.5	1124.0	Undefined	-2.896887607	-4.447734733	-4.256396768	-2.687491666	-0.127874497	-5.512308098	-0.193637005	-1.750432183	-4.394735676	-1.456723461	-1.183714188	-1.377689023
DNMT1_522	CTCTGGCTCGCTCGGCTCAC	DNMT1	3376.5	1126.0	Undefined	-3.865409964	-4.036224551	-3.008917773	-2.883891273	-3.321918678	-2.892091244	0.935512665	1.064064374	1.415031657	0.692193455	0.674919939	0.904645117
DNMT1_513	ATCTCTATCTCTGGCTCGCT	DNMT1	3384.5	1128.5	Undefined	2.395832162	-3.212250269	-1.505230918	-9.50100741	-4.974565914	-5.067358344	0.657211424	2.404579116	1.13027757	0.627295254	0.642991433	-0.347471281
DNMT1_525	GGCAGCTTGATCTCTATCTC	DNMT1	3393.5	1131.5	Undefined	0.622762023	-0.627565821	3.698689937	1.093174529	1.034857711	-2.132713352	0.444617532	-1.715499851	-0.007353874	0.506846658	-0.268068465	0.422927213
DNMT1_511	ACATCCAGGGTCCGCAGCTT	DNMT1	3414.5	1138.5	Catalytic	1.095342437	-0.563299545	-2.036704838	-0.80092827	-1.759061056	1.522209026	-2.244366515	-0.851773737	-0.010498572	2.338385695	1.52646487	1.310689477
DNMT1_535	AGATCAAGCTGCCCAAGCTG	DNMT1	3414.5	1138.5	Catalytic	-2.652498153	-4.428647335	-7.971173222	-7.166561635	-1.407908407	-9.961657465	-4.161387711	-4.546541692	-6.890049833	1.036980956	2.359134911	1.029255997
DNMT1_516	CACATCCAGGGTCCGCAGCT	DNMT1	3415.5	1139.0	Catalytic	-5.703881449	-8.563860686	-1.229429741	0.507559231	1.364359589	-0.978238195	-5.976245711	-5.137980999	-4.644930838	0.89839669	-0.726204573	-0.988135436
DNMT1_523	GCTGCCCAAGCTGCGGACCC	DNMT1	3421.5	1141.0	Catalytic	-0.738727241	-2.607295586	-0.794530573	2.917244009	-3.636294625	3.301655347	-0.299984806	-0.777777216	-0.43764626	-0.166535815	0.615223685	0.158229762
DNMT1_529	CGCAGCCAGAAAACACATCC	DNMT1	3428.5	1143.0	Catalytic	-4.408383336	0.571463536	-4.423673204	-9.886991623	-6.958377645	-7.159942809	-4.75904278	-2.480487575	-1.822758277	-0.048197703	-1.163793306	-0.850597775
DNMT1_533	GCAGCCAGAAAACACATCCA	DNMT1	3427.5	1143.0	Catalytic	-4.304961374	-0.500034083	-5.794411503	0.910897306	-1.479005359	-3.644935505	-2.824692688	-2.752971973	0.676944905	-2.417258938	-1.578610444	-1.165712646
DNMT1_526	CGGACCCTGGATGTGTTTTC	DNMT1	3434.5	1145.0	Catalytic	-5.214182613	-2.758629067	-3.015495109	-5.148136939	-0.72888205	-4.028374948	0.399766977	0.716289622	0.622541139	2.05003892	1.817086902	2.425172281
DNMT1_539	CTGGATGTGTTTTCTGGCTG	DNMT1	3440.5	1147.0	Catalytic	-3.086222691	0.448406354	-0.730467752	-5.787011005	-3.678254483	-5.857663858	-0.191817235	1.781617703	0.656205192	-0.293333442	1.291329985	0.56279284
DNMT1_534	TGGATGTGTTTTCTGGCTGC	DNMT1	3441.5	1147.5	Catalytic	0.749151718	-0.606139386	2.668016115	-2.10338334	-2.492087237	-1.253590909	0.655776304	0.341629209	-1.116538942	-0.8103131	0.180770079	-0.585482884
DNMT1_519	GATGTGTTTTCTGGCTGCGG	DNMT1	3443.5	1148.0	Catalytic	-7.528622013	-8.948964763	-1.261165385	-2.363216083	-1.669849467	-8.948964763	-2.656721307	-8.948964763	-8.948964763	-2.399251124	-3.315306233	-3.98543381
DNMT1_520	GGATGTGTTTTCTGGCTGCG	DNMT1	3442.5	1148.0	Catalytic	-0.202608603	-0.867686772	-0.245175183	-2.486701453	-2.669770964	-3.34126794	0.416073359	-0.868473344	-0.655330356	0.528019971	0.979323839	0.841094103
DNMT1_527	ATGTGTTTTCTGGCTGCGGG	DNMT1	3444.5	1148.5	Catalytic	-4.803994588	-4.494661531	-5.087078262	-4.089006954	-1.988051125	-6.117831426	-0.330948316	-1.011193928	-4.267590997	-2.054243342	-1.033192582	-1.842953902
DNMT1_530	TTCTGGCTGCGGGGGGTTGT	DNMT1	3451.5	1151.0	Catalytic	-4.235459605	1.293909531	-1.099544901	-8.848453249	0.089421189	-2.918725729	-4.071334385	1.313818323	-1.111464441	0.756526734	0.343281779	-0.613704077
DNMT1_515	GGCTGCGGGGGGTTGTCGGA	DNMT1	3455.5	1152.0	Catalytic	0.325938073	-3.265067372	-6.905908297	-9.35495597	-6.426341992	-9.35495597	-5.186328065	-7.042153027	-5.162507291	-2.425511454	-1.98447805	-1.673349065
DNMT1_521	TGGCTGCGGGGGGTTGTCGG	DNMT1	3454.5	1152.0	Catalytic	-4.056537911	-6.53285543	-1.730947963	-1.038800553	-1.793164192	-2.155571106	-1.166831006	-2.252791162	1.133349689	1.179163778	1.287546353	1.168697412
DNMT1_512	TCGGAGGGATTCCACCAAGC	DNMT1	3470.5	1157.0	Catalytic	-2.72438361	-0.681858647	-5.623257228	-1.988968235	-5.780735164	0.359344838	-3.390315302	-1.21759291	-5.073976511	0.001073545	0.224264799	0.896430672
DNMT1_514	ACGGGCGCTCACCTGCTTGG	DNMT1	3470.5	1157.0	Catalytic	-3.885905673	-1.757698354	-4.647331654	-9.901747853	-9.901747853	-9.901747853	-5.893051911	-6.005508895	-4.749302764	-2.793124231	-3.911991199	-1.857745354
DNMT1_517	CCTACGGGCGCTCACCTGCT	DNMT1	3473.5	1158.0	Catalytic	-0.281105277	1.424455103	1.601538267	-3.677506219	-1.798261956	-1.862521023	0.789069003	1.300548624	1.035885425	0.527255737	1.049067472	0.057840666
DNMT1_562	CACAGCGTGTCAGAGATGCC	DNMT1	3477.5	1159.5	Catalytic	-5.463687408	-1.165859714	-5.95966876	-9.471637985	-5.090260652	-9.471637985	0.217764276	-7.894275764	-3.50065083	-0.650420894	-0.740553124	-2.240612677
DNMT1_551	CAGGCATCTCTGACACGCTG	DNMT1	3489.5	1163.5	Catalytic	-3.525378465	-4.674584602	-4.57824084	-1.77505468	-1.602262529	-0.665916306	-2.905647124	-2.278135355	-0.864753991	-1.487886807	-0.224346947	-1.586318571
DNMT1_558	AGGCATCTCTGACACGCTGT	DNMT1	3490.5	1164.0	Catalytic	-8.106278163	-8.105539946	-3.235380357	-5.452624661	-9.526620912	-5.707395895	-9.526620912	-9.526620912	-9.526620912	-4.024334922	-3.127513636	-5.166118152
DNMT1_542	CGCAGGGTCCCACATCTCGA	DNMT1	3502.5	1168.0	Catalytic	-5.749823623	-9.7577742	-8.443453683	-4.562244579	0.481965372	-2.244081183	-2.066428635	-2.132507476	-3.625754708	0.061847255	0.799465397	0.91767079
DNMT1_548	CGCTGTGGGCCATCGAGATG	DNMT1	3504.5	1168.5	Catalytic	-1.510191603	-0.687180462	3.538857653	-2.434498608	-1.640625676	-0.440673457	-2.856294637	-2.903658367	-0.697921342	0.124094413	-0.172787841	0.837509116
DNMT1_549	GCTGTGGGCCATCGAGATGT	DNMT1	3505.5	1169.0	Catalytic	0.929775452	-3.998664922	-0.756257054	-1.880026666	0.564256589	-2.664483683	0.626083975	-0.528407264	0.197602162	1.059707001	1.002256597	1.301948115
DNMT1_565	CATCGAGATGTGGGACCCTG	DNMT1	3514.5	1172.0	Catalytic	-3.715234517	-9.614342015	-9.614342015	-9.614342015	-9.614342015	-9.614342015	-2.955904124	-0.992733436	-3.64335486	1.625742377	-0.038520658	-1.16642233
DNMT1_557	GCCGGAACGCCTGGGCCGCA	DNMT1	3518.5	1173.0	Catalytic	-8.035781164	-4.257519023	-6.469066078	-2.410480079	-4.465533981	-3.456629259	-3.900705467	-4.019292111	-1.012086391	0.171418462	-1.181380953	-0.54550847
DNMT1_572	AGCCGGAACGCCTGGGCCGC	DNMT1	3519.5	1173.5	Catalytic	-2.955500271	-3.995428741	-1.374873555	-2.455186736	-1.644934961	-1.442848566	-3.358019693	-2.539323627	-1.1271447	-0.119661916	-0.889227846	-0.231837524
DNMT1_568	GATGTGGGACCCTGCGGCCC	DNMT1	3520.5	1174.0	Catalytic	0.496593058	-1.310520094	0.812025803	0.780033284	1.614761034	1.046708404	0.03802172	0.124484614	-2.696365497	-0.007487073	0.949933119	-0.513492002
DNMT1_541	GTTGTTCAGCCGGAACGCCT	DNMT1	3526.5	1176.0	Catalytic	-5.447108959	-3.922049407	-5.943090311	-3.40306812	-4.796816752	-2.861750957	-9.455059536	-9.455059536	-9.455059536	-5.744768595	-9.455059536	-9.455059536
DNMT1_544	GGTTGTTCAGCCGGAACGCC	DNMT1	3527.5	1176.0	Catalytic	-0.478729149	-1.098095475	1.199425267	-0.222098378	-1.937127193	-2.090557321	1.15838988	-0.006051658	0.977678598	2.230613801	1.340997108	1.612214058
DNMT1_559	ACCCTGCGGCCCAGGCGTTC	DNMT1	3528.5	1176.5	Catalytic	0.939332964	2.759895854	1.408680293	2.174331563	1.523207441	1.488413361	-0.251988994	-1.091841313	-2.275373392	0.608039727	0.802084097	-0.045104795
DNMT1_555	TGGAGCCGGGGTTGTTCAGC	DNMT1	3536.5	1179.0	Catalytic	-5.703706063	-7.251570803	-3.566779474	-0.133742875	-7.69434039	-5.375445011	-7.119228654	-9.374482545	-1.796181742	-1.848171664	-3.55181584	-1.967031438
DNMT1_545	GCGTTCCGGCTGAACAACCC	DNMT1	3542.5	1181.0	Catalytic	-2.915332474	-4.612890142	-2.752687996	-1.76933879	-4.654017009	-3.570058283	-5.751355489	-6.760201022	-5.936835363	-1.178020243	-3.234480908	-4.359570613
DNMT1_570	CTGTGAACACTGTGGAGCCG	DNMT1	3548.5	1183.0	Catalytic	-5.631396474	-6.071154742	-5.991671325	-0.954497905	-6.373558979	-4.999366862	-4.254261372	-5.405933999	-9.302172957	-1.598068221	-0.273640639	-0.06556545
DNMT1_588	TCTGTGAACACTGTGGAGCC	DNMT1	3549.5	1183.5	Catalytic	1.336972908	-0.557911831	-4.159196009	0.882624421	-4.770159286	0.050272285	1.611836265	1.492081146	1.028060987	-0.311538195	-0.573402465	-0.309863566
DNMT1_583	CTCTGTGAACACTGTGGAGC	DNMT1	3550.5	1184.0	Catalytic	-9.227999937	-9.227999937	-0.210010082	-9.227999937	-1.948884641	-4.364805183	-9.227999937	-4.990884838	-5.035551259	-1.639957633	-0.106530887	-1.263855464
DNMT1_577	GCAGTCCTCTGTGAACACTG	DNMT1	3556.5	1186.0	Catalytic	-9.105877286	-9.105877286	-9.105877286	-9.105877286	-9.105877286	-9.105877286	-3.90209904	-5.209638328	-4.730680918	-6.775407584	-9.105877286	-4.745374526
DNMT1_561	CGGCTCCACAGTGTTCACAG	DNMT1	3562.5	1188.0	Catalytic	-9.416190238	-7.293278496	-9.416190238	-9.416190238	-9.416190238	-9.416190238	-9.416190238	-5.726284678	-2.24422421	-4.88242139	-6.056352585	-4.627079546
DNMT1_574	CAGCCATGACCAGCTTCAGC	DNMT1	3584.5	1195.0	Catalytic	-0.240152273	-1.317000746	0.040175182	-7.602928884	-3.425876888	-9.178365552	-4.504120168	-2.681860461	-2.611197038	0.082584542	0.861539927	-0.181559335
DNMT1_573	CTGCAACATCCTGCTGAAGC	DNMT1	3586.5	1196.0	Catalytic	-2.559268398	-2.767567492	-9.362087159	-4.852212401	-4.980709826	-9.362087159	-1.174180401	2.73142626	-1.90018799	0.367958183	-1.134054364	0.597717786
DNMT1_585	CATCCTGCTGAAGCTGGTCA	DNMT1	3592.5	1198.0	Catalytic	1.240265878	-0.667172373	-3.412352858	-7.055150054	-2.406132136	-4.931990513	-1.304511946	-2.028256601	-1.079784033	-0.616903083	-0.911130499	-1.74784363
DNMT1_563	CTGCTGAAGCTGGTCATGGC	DNMT1	3596.5	1199.0	Catalytic	-4.864860395	-2.424313457	-2.110350549	-6.127027784	-1.672006055	-6.199342212	-1.76818215	-1.27649428	-0.95295512	-1.282048255	-1.000123665	-0.410944799
DNMT1_566	TGCTGAAGCTGGTCATGGCT	DNMT1	3597.5	1199.5	Catalytic	-2.298727866	-1.399988214	-3.329934735	-6.65160249	-2.251909096	-3.199783946	-0.904606556	-5.36997696	-2.879529806	-0.098423717	-0.042756654	-0.030550062
DNMT1_595	GCTGAAGCTGGTCATGGCTG	DNMT1	3598.5	1200.0	Catalytic	-9.400690808	-7.979609842	-9.400690808	-3.348699392	-9.400690808	-6.673641993	-6.017268835	-9.400690808	-9.400690808	-5.483839908	-4.673740139	-7.213846172
DNMT1_564	CCGCTGGCCGCGGGAGTTGG	DNMT1	3613.5	1205.0	Catalytic	-1.785873408	-0.923336003	-3.369022995	-1.244860635	-0.589429959	1.630384919	-1.152522424	-1.695086496	-1.08336159	1.501600832	0.202451942	0.359123464
DNMT1_546	GGGGAGACCACCAACTCCCG	DNMT1	3617.5	1206.0	Catalytic	0.077561782	-1.024876067	-1.835751241	-1.776132236	-1.177894346	-0.208381504	2.568916308	2.178213464	1.343611577	2.157827959	1.678300413	2.672861806
DNMT1_552	CAGCCGCTGGCCGCGGGAGT	DNMT1	3616.5	1206.0	Catalytic	-1.516855523	2.156739583	-1.231892508	1.976140354	2.924500013	3.186148134	0.680955609	-1.580370615	-0.1349483	0.504968123	1.328956231	1.050537445
DNMT1_584	CTGGGGCAGCCGCTGGCCGC	DNMT1	3622.5	1208.0	Catalytic	-3.959635463	-4.562818335	-0.466716803	-5.680866881	-2.494164153	-5.022097482	2.352765319	-1.535520578	-3.645378162	0.026438966	-0.148126975	0.313331496
DNMT1_593	TCTGGGGCAGCCGCTGGCCG	DNMT1	3623.5	1208.0	Catalytic	-1.552832526	0.22956101	-1.295992039	0.80613756	2.514342218	0.888330396	1.307363488	3.249278717	1.392940362	1.914031702	1.840447506	1.237655886
DNMT1_550	CCACCAACTCCCGCGGCCAG	DNMT1	3624.5	1208.5	Catalytic	-9.71385452	-6.245640751	-9.71385452	-2.907860714	-1.839259802	-6.100087493	1.219855928	-2.059877633	0.146233158	1.17562625	0.711069496	-1.139525235
DNMT1_575	CTCCCTTCTGGGGCAGCCGC	DNMT1	3629.5	1210.0	Catalytic	-0.399058889	-1.679266782	-3.164054682	-0.427949708	0.484618034	-3.002281314	1.70118451	0.658198666	3.307331713	0.79277076	1.021313726	1.438385788
DNMT1_586	CGGCCAGCGGCTGCCCCAGA	DNMT1	3637.5	1213.0	Catalytic	0.33820257	-2.36555277	-1.842889171	0.863169219	1.800582309	0.415383592	3.131070983	2.706070259	-1.163015932	2.111479062	1.3863874	2.20091984
DNMT1_587	GGCCAGCGGCTGCCCCAGAA	DNMT1	3638.5	1213.0	Catalytic	-1.354637291	-0.2918106	-0.831102903	-1.368513895	-1.640633854	0.23842717	0.478958107	-1.809481618	-1.219184384	0.068948779	0.209283453	0.486493444
DNMT1_581	ATCTCCACGTCTCCCTTCTG	DNMT1	3639.5	1213.5	Catalytic	-3.44822881	-8.375372531	2.329759376	-9.796453497	-9.796453497	-9.796453497	-5.787757556	-2.688845462	-1.994176935	-3.278106542	-2.844844291	-3.987223533
DNMT1_569	GCATCTCCACGTCTCCCTTC	DNMT1	3641.5	1214.0	Catalytic	0.818424167	-4.296816231	-4.313258053	-9.776576472	-5.738125645	-7.529459414	0.340559876	0.170572275	-0.4151534	1.029314643	0.21161764	0.691950517
DNMT1_591	CATCTCCACGTCTCCCTTCT	DNMT1	3640.5	1214.0	Catalytic	-3.56889075	-4.796932069	-0.499360753	-3.088147561	-1.570618249	-2.734970622	-0.411644067	1.708398557	0.472447633	0.033179986	0.733282273	0.844311019
DNMT1_578	GCTGCCCCAGAAGGGAGACG	DNMT1	3646.5	1216.0	Catalytic	-9.606857065	-7.013842221	-6.530595766	-9.606857065	-4.043195531	0.363840466	-2.510188385	-4.759896412	-0.613577206	-2.607586949	-1.730506749	-3.400560449
DNMT1_592	GGAGACGTGGAGATGCTGTG	DNMT1	3659.5	1220.0	Catalytic	-8.067685339	-9.488028088	-9.488028088	-9.488028088	-9.488028088	-9.488028088	-9.488028088	-5.106580505	-6.918035366	-2.93831445	-5.8346453	-7.301183453
DNMT1_553	GACGTGGAGATGCTGTGCGG	DNMT1	3662.5	1221.0	Catalytic	-9.28539145	-9.28539145	-7.971070932	-9.28539145	-9.28539145	-9.28539145	-9.28539145	-5.20867009	-9.28539145	-3.166351925	-2.333782244	-2.660269175
DNMT1_560	ACGTGGAGATGCTGTGCGGC	DNMT1	3663.5	1221.5	Catalytic	-1.66911596	-2.757290206	1.178168798	-2.539772781	-0.091437382	-2.810154253	-1.52692823	-1.688934205	-2.127167822	-0.65864613	0.687499707	-0.05761299
DNMT1_594	CCGCTGAAGCCCTGGCAGGG	DNMT1	3675.5	1225.5	Catalytic	-0.347725176	-6.099366991	0.541946494	-6.976133522	-6.842615374	-3.67420893	-4.361294916	-2.034398685	-1.293306666	-1.51742132	-0.057678226	-1.099411201
DNMT1_554	TGCGGCGGGCCGCCCTGCCA	DNMT1	3677.5	1226.0	Catalytic	-0.195830071	-0.168082904	-0.929794678	-0.084270649	1.770478334	-0.206165213	-2.41088257	-3.168155602	-1.275511024	1.015092012	0.410803653	0.708839161
DNMT1_580	GTGCGGCGGGCCGCCCTGCC	DNMT1	3676.5	1226.0	Catalytic	-1.518003672	-0.547503138	-1.570357987	-0.284813518	-0.426981757	-5.251918026	2.819086692	1.585591277	2.26017882	1.470923237	0.418479128	1.545720232
DNMT1_582	ATGCCGCTGAAGCCCTGGCA	DNMT1	3678.5	1226.5	Catalytic	-0.92270638	-1.834085759	-4.496091216	-4.038327774	-1.010818968	2.026919013	-9.805636546	-0.094230938	-5.430440177	-1.016914499	-2.435158625	-2.756178139
DNMT1_576	CATGCCGCTGAAGCCCTGGC	DNMT1	3679.5	1227.0	Catalytic	-5.36646324	-4.195175582	-4.031570349	-9.877069614	-6.948455636	-5.013874861	-2.594059941	-1.598429639	-1.697773734	-0.771022894	-0.323312855	-1.102185228
DNMT1_579	GGTTCATGCCGCTGAAGCCC	DNMT1	3683.5	1228.0	Catalytic	-9.147744022	-9.147744022	-4.700434296	-2.267117833	-9.147744022	-4.284549268	-3.557462729	-9.147744022	-9.147744022	-5.050237467	-6.6538083	-9.147744022
DNMT1_596	CCGCCCTGCCAGGGCTTCAG	DNMT1	3686.5	1229.0	Catalytic	1.002464698	0.17536473	1.810444055	3.830300318	4.046784257	2.618487506	-1.100155354	2.625555685	1.756802461	1.967420727	0.329198234	1.767153579
DNMT1_543	AGTAGGTGCGCGAATTGAAG	DNMT1	3704.5	1235.0	Catalytic	-7.266515519	0.539494332	-9.388519509	-1.681664593	-1.39683637	-5.229617371	-9.388519509	-9.388519509	-9.388519509	-7.796435495	-3.070869197	-6.726398648
DNMT1_589	AGAGTTTTTGAACTTGGAGT	DNMT1	3721.5	1241.0	Catalytic	-8.830570464	-8.830570464	-8.830570464	2.658450907	-0.25999223	0.100619737	-1.47927896	-0.608328199	0.283336287	-1.507085234	-1.152093276	0.051411802
DNMT1_571	CACCAGAGAGTTTTTGAACT	DNMT1	3727.5	1243.0	Catalytic	-4.495509848	-5.66488548	-2.353880803	-5.449477502	-8.895903695	-4.032708942	1.570102963	0.304588439	1.074816337	-1.554383711	-0.220952027	0.439229959
DNMT1_567	CTCCAAGTTCAAAAACTCTC	DNMT1	3736.5	1246.0	Catalytic	-8.673197082	-8.673197082	-8.673197082	-8.673197082	-8.673197082	-8.673197082	1.935634982	1.826159454	1.713975261	-1.817130336	-2.910823067	-1.442171774
DNMT1_590	CTCTGGTGGTTTCCTTCCTC	DNMT1	3753.5	1251.5	Catalytic	-9.50100741	-7.378095668	-8.186686893	-4.157417067	-2.647523763	-9.50100741	-0.074949596	-2.393399375	-3.530020255	-2.022792786	-2.496382845	-0.791966422
DNMT1_556	TCTACCCGTTTACCTGAGGA	DNMT1	3754.5	1252.0	Catalytic	-9.300317956	-9.300317956	-9.300317956	-9.300317956	-9.300317956	-9.300317956	-9.300317956	-5.610412396	-3.510622409	-1.888832288	-1.54249225	-1.569619566
DNMT1_547	GGCTTCTACCCGTTTACCTG	DNMT1	3758.5	1253.0	Catalytic	-3.255872425	-2.24698196	0.933997204	-9.233842923	-4.454838397	-7.71095044	-0.366219429	-1.060343683	-0.568786777	-4.014007747	-4.385908357	-7.760553245
DNMT1_606	ACAGCTACTGCGACTACTAC	DNMT1	3771.5	1257.5	Catalytic	-9.307723693	-9.307723693	-9.307723693	-9.307723693	-9.307723693	-9.307723693	-9.307723693	-9.307723693	-9.307723693	-0.387183578	0.389816523	-1.081508026
DNMT1_598	ACTGCGACTACTACCGGCCC	DNMT1	3777.5	1259.5	Catalytic	-9.68713022	-2.112739007	-8.372809702	-5.308440463	-9.68713022	-9.68713022	-2.570706381	-3.916977631	-3.963307513	-2.831063474	-2.465446153	-2.580763033
DNMT1_619	CCAGGAGGAAGAACCGGGGC	DNMT1	3779.5	1260.0	Catalytic	-4.334583682	-0.783784288	-1.393496254	-9.57805474	-4.799050214	-5.758829723	-6.482406035	-2.719007555	-5.839809954	-1.860077338	-4.41824618	-1.48629641
DNMT1_614	TTCTCCAGGAGGAAGAACCG	DNMT1	3783.5	1261.5	Catalytic	-5.62738323	-6.883559754	-9.476574597	-5.583037849	-1.52287477	-9.476574597	-5.163988168	-2.308001956	-3.110636078	-5.074094312	-2.167996369	-3.971522983
DNMT1_621	ATTCTCCAGGAGGAAGAACC	DNMT1	3784.5	1262.0	Catalytic	-9.327895605	-9.327895605	-9.327895605	-2.683854157	-1.536996361	-2.881827261	-4.199946762	-1.067810974	-5.589650819	0.422541703	-3.763174205	-5.24137626
DNMT1_622	CATTCTCCAGGAGGAAGAAC	DNMT1	3785.5	1262.0	Catalytic	-9.374482545	-9.374482545	-9.374482545	-9.374482545	-9.374482545	-9.374482545	-3.728769936	-2.910035834	-9.374482545	-1.562961183	-2.130579376	-5.2879632
DNMT1_623	CCGGCCCCGGTTCTTCCTCC	DNMT1	3790.5	1264.0	Catalytic	-7.259514109	-9.381518099	-4.244113325	-7.806081431	0.187161554	-5.078712004	-2.366691679	-2.40415866	-9.381518099	-2.452073583	-2.072939871	-1.308672832
DNMT1_617	AGTTCCTGACATTCTCCAGG	DNMT1	3794.5	1265.0	Catalytic	-4.737859553	-5.864247578	-9.536109939	-7.960673271	-5.316030615	-0.750456233	-0.212550647	-2.628567475	0.292984589	-3.258792324	-1.67405352	-1.842072671
DNMT1_620	CAAAGTTCCTGACATTCTCC	DNMT1	3797.5	1266.0	Catalytic	-7.478837028	-3.660604048	-4.34642482	-9.600841019	-9.600841019	-9.600841019	-2.353223688	-5.36372592	-6.529233387	-2.058847887	-3.124631211	-2.851406335
DNMT1_615	TCTTCCTCCTGGAGAATGTC	DNMT1	3801.5	1267.5	Catalytic	-2.880636572	-3.309074182	-6.091969122	-3.896771877	-5.872745264	-4.401035061	-5.159534479	-5.271991463	-6.598237698	-0.914422389	0.471829483	-0.098066664
DNMT1_602	CAGGACCATGGAGCGCTTGA	DNMT1	3823.5	1275.0	Catalytic	-9.412760282	-2.298137297	-9.412760282	-9.412760282	-9.412760282	-7.165643223	-9.412760282	-4.379434395	-9.412760282	-0.199985375	-0.192728627	-2.148010991
DNMT1_603	TGTCTCCTTCAAGCGCTCCA	DNMT1	3829.5	1277.0	Catalytic	-5.649754893	-7.807903354	-6.620313464	-4.163506325	-9.930815096	-2.249719983	-7.675561205	-5.418170418	-9.930815096	-3.943034778	-5.335930417	-3.591955197
DNMT1_618	GAGGGTGAGCTTCAGGACCA	DNMT1	3835.5	1279.0	Catalytic	-9.329715506	-9.329715506	-3.182367424	-9.329715506	-9.329715506	-9.329715506	-9.329715506	-1.404446276	-6.258107874	-6.999245804	-2.853505699	-4.739050168
DNMT1_616	GGCAGCGGAGGGTGAGCTTC	DNMT1	3842.5	1281.0	Catalytic	-2.645934193	-3.182984807	-4.61968503	-0.868043025	-7.481972833	-2.597076764	-1.297233921	-2.40524101	-1.783385287	0.264280347	0.41807908	0.116365754
DNMT1_610	CATGCGGACCAGGCAGCGGA	DNMT1	3853.5	1285.0	Catalytic	-9.781903847	-9.781903847	-9.781903847	-9.781903847	-9.781903847	-9.781903847	-4.309315175	-6.984328087	-5.098750799	-6.071612905	-6.128521059	-4.818372894
DNMT1_612	CCATGCGGACCAGGCAGCGG	DNMT1	3854.5	1285.0	Catalytic	-6.753960285	-9.345992126	-4.8986824	-5.658758836	-5.515374597	-9.345992126	-7.816375275	-4.833347449	-5.902898909	-4.69189206	-6.852056404	-4.985489366
DNMT1_611	GAAGCTCACCCTCCGCTGCC	DNMT1	3856.5	1286.0	Catalytic	-1.012129457	3.010955548	0.428943852	0.035957779	2.522840711	0.173109011	1.518592641	-0.593816398	0.564938687	0.742611064	1.357993238	1.189449702
DNMT1_613	AGCCCATGCGGACCAGGCAG	DNMT1	3857.5	1286.0	Catalytic	-8.883567258	-8.883567258	-5.807305959	-6.088471427	-8.883567258	1.742598604	-1.102846284	-0.336531632	-8.883567258	-3.381281267	-2.044217505	-4.956396783
DNMT1_597	ACTGATAGCCCATGCGGACC	DNMT1	3863.5	1288.0	Catalytic	-7.363745382	-3.865888626	-4.110277958	-8.380340555	0.068765424	-2.930272557	-6.860128518	-6.506719579	-9.955777223	-2.826243495	-0.402020464	-0.953962738
DNMT1_601	CTCCGCTGCCTGGTCCGCAT	DNMT1	3866.5	1289.0	Catalytic	-0.964148174	-6.181525157	-6.339237294	-9.649738926	-4.655868341	-4.985389189	-9.649738926	-2.260207163	-0.529417479	-2.046667836	-0.412991921	-2.352036
DNMT1_605	CCTCCGCTGCCTGGTCCGCA	DNMT1	3865.5	1289.0	Catalytic	-5.723010326	-4.108620882	-2.620544937	-3.427622895	-1.460444976	-1.731311667	-4.433346946	-1.270594813	-2.169383354	0.604389284	1.605384703	1.143856689
DNMT1_608	AGGTGCACTGATAGCCCATG	DNMT1	3869.5	1290.0	Catalytic	-9.200415339	-7.077503597	-2.157738658	-0.430060318	-0.564417425	-1.686722322	-3.610134047	-2.36624112	-9.200415339	-2.395426109	-0.736410542	-0.41387571
DNMT1_609	ATGGGCTATCAGTGCACCTT	DNMT1	3884.5	1295.0	Catalytic	-5.120067101	-2.447822018	-7.640189232	-9.630673475	-2.479970668	-1.872639448	-2.167153081	-2.90051487	-2.920564787	-0.25588582	-1.380518396	-1.353997872
DNMT1_599	GCCCACCTGCAGCACGCCGA	DNMT1	3889.5	1297.0	Catalytic	-10.3313217	-10.3313217	-10.3313217	-8.755885036	-10.3313217	-10.3313217	-3.568916839	-4.002745704	-0.948397965	-2.395883815	-5.483387138	-2.794022066
DNMT1_600	GTGCACCTTCGGCGTGCTGC	DNMT1	3895.5	1299.0	Catalytic	-2.683793435	-1.423948769	-0.756446383	-7.571549624	-6.051421619	-5.217689411	-1.014415655	-2.59876089	-2.786148803	0.478455928	-0.554064557	0.469738253
DNMT1_604	ACCTTCGGCGTGCTGCAGGT	DNMT1	3899.5	1300.0	Catalytic	-7.555154294	-9.677158285	-9.677158285	-8.101721617	-7.997016129	-9.677158285	-1.800645323	-5.440043186	-3.148052772	-2.182732762	-4.043499754	-1.116339826
DNMT1_607	CACCTTCGGCGTGCTGCAGG	DNMT1	3898.5	1300.0	Catalytic	-2.987572188	-9.145679291	-9.145679291	-7.570242623	-4.255245325	-9.145679291	-2.26304021	-2.853168964	-4.608303109	0.715165161	-0.391190218	-0.564641747
DNMT1_626	ACGCCGTACTGACCGGCCTG	DNMT1	3900.5	1300.5	Catalytic	-2.366300174	-2.225930095	-2.076651626	1.215059112	1.723781643	1.080499307	-2.902482699	-0.077016948	-0.408719828	0.710677274	1.008827667	0.519715953
DNMT1_624	CTGGGCCACGCCGTACTGAC	DNMT1	3907.5	1303.0	Catalytic	1.328379357	-1.676578798	-1.624386789	-4.827730802	-1.836561528	-9.568838494	-2.321221164	-2.440621349	-7.774305277	-0.826875344	-1.858096335	-1.070435205
DNMT1_627	CCCCCACAGGCCGGTCAGTA	DNMT1	3908.5	1303.0	Catalytic	-3.405645421	-0.642473482	-1.471042342	-7.882953834	-4.464519917	-9.458390502	-0.550534673	-0.317501005	-1.593653245	1.311328434	1.23222685	0.742595604
DNMT1_625	ACAGGCCGGTCAGTACGGCG	DNMT1	3913.5	1305.0	Catalytic	-2.374960521	-1.362653978	-3.505024747	-4.426258711	-0.62047557	-9.621788332	-2.565460509	-5.931882772	-1.570925127	-2.033746028	-1.404945202	-1.130489728
DNMT1_629	AGTACGGCGTGGCCCAGACT	DNMT1	3924.5	1308.5	Catalytic	-4.907218239	-6.47445041	-7.714984382	-9.705468625	-8.02532647	-8.182576143	-6.60981992	-4.672142739	-3.523532575	-2.953431856	-2.55257194	-2.886283273
DNMT1_630	TGATGGCCCGCCTCCTAGTC	DNMT1	3926.5	1309.0	Catalytic	-2.145222714	-1.254799818	1.007550051	0.729755053	0.058338395	0.199196018	1.75475249	0.99027165	1.688140364	1.262007729	2.23579408	1.424300401
DNMT1_633	GATGGCCCGCCTCCTAGTCT	DNMT1	3925.5	1309.0	Catalytic	-2.293586959	-4.038906993	-1.926344158	-2.202439143	-2.355579813	-1.366536385	-4.897671738	0.570229485	-1.26341373	-0.035741606	0.583848523	0.781820295
DNMT1_628	ACGGCGTGGCCCAGACTAGG	DNMT1	3927.5	1309.5	Catalytic	-9.574989195	-9.574989195	-9.574989195	-9.574989195	-4.080192634	-2.61311161	-4.102400523	-6.125931551	-7.780455978	-4.610466691	-3.43550151	-4.383945475
DNMT1_641	GCGTGGCCCAGACTAGGAGG	DNMT1	3930.5	1310.5	Catalytic	-6.623869618	-5.798872726	-4.400401082	-8.745873608	-2.099037198	-8.745873608	-7.216256757	-8.745873608	-8.745873608	-0.611121266	-5.386035955	-0.607889733
DNMT1_651	CGTGGCCCAGACTAGGAGGC	DNMT1	3931.5	1311.0	Catalytic	-9.126962519	-4.725446079	-1.470716519	-3.308132622	-7.446820364	-6.879845461	-9.126962519	-5.967180148	-3.620989711	0.564932076	-3.190780732	-2.002113891
DNMT1_631	TAGGAGGCGGGCCATCATCC	DNMT1	3943.5	1315.0	Catalytic	-9.512269312	-5.360198851	-3.017036158	-4.88215033	-1.750383471	-0.505565856	-1.242694131	-3.256749425	-5.137072944	-1.451791745	-2.044184695	-1.589775104
DNMT1_646	AGGGGCCGCGGCCAGGATGA	DNMT1	3943.5	1315.0	Catalytic	-7.270003523	-3.19926072	-6.942959841	-3.475346837	1.385952804	-4.198249271	-1.158159925	-0.907536227	-1.288391489	0.178980372	0.688590067	0.520711567
DNMT1_638	GCGGGCCATCATCCTGGCCG	DNMT1	3949.5	1317.0	Catalytic	-1.725018783	-1.134521652	0.130181049	-3.015538169	-2.364795528	-7.015778321	0.69989503	2.474878985	0.330642372	1.510416297	0.755558667	1.387241791
DNMT1_644	TCTCTCCAGGGGCCGCGGCC	DNMT1	3950.5	1317.0	Catalytic	-2.71805886	1.790116774	-1.083280522	-4.801537596	-6.875999643	-3.911535263	-0.50328253	0.041324205	1.35755433	1.900763607	1.254672305	2.498915531
DNMT1_637	ATCATCCTGGCCGCGGCCCC	DNMT1	3956.5	1319.0	Catalytic	-1.729161224	-1.918598181	-1.883928371	2.555022848	-3.839804871	2.64937126	-2.442989189	-3.314352787	-0.867354348	0.137909744	0.735248585	0.245981919
DNMT1_652	GAGCTTCTCTCCAGGGGCCG	DNMT1	3955.5	1319.0	Catalytic	0.208659392	2.692805792	-1.043851597	1.444433843	2.44702077	2.229915344	2.571881256	-0.154366436	0.16049456	0.538475965	1.136710665	-0.025970268
DNMT1_647	ACAGAGGGAGCTTCTCTCCA	DNMT1	3962.5	1321.0	Catalytic	-1.025065815	-1.326912748	-1.471026428	-2.812299925	-0.952068669	-1.709892414	-7.242197509	-7.665192826	-4.125304231	-1.906670519	-1.749962974	-2.066104757
DNMT1_649	CAGAGGGAGCTTCTCTCCAG	DNMT1	3961.5	1321.0	Catalytic	-7.507192422	-9.629196413	-9.629196413	-5.250506656	-3.115257175	-4.294807274	-3.878628412	0.001454137	-1.909001866	-4.409361236	-1.738692433	-3.458035324
DNMT1_645	AACAGAGGGAGCTTCTCTCC	DNMT1	3963.5	1321.5	Catalytic	-6.427039831	-8.235924257	-3.393417885	-7.346515698	-9.657005222	-7.409888164	-4.529056379	-2.267473459	-5.464556544	-0.61568928	-0.925920361	-1.755795913
DNMT1_654	GCAGTGGCTCCGGGAACAGA	DNMT1	3977.5	1326.0	Catalytic	-2.526722307	-3.372104248	-0.334599986	-6.084947035	-3.967711693	-4.977767326	-4.568201332	-6.733797468	-5.793128441	-4.029087237	-3.256243643	-6.512352523
DNMT1_648	TGCAGTGGCTCCGGGAACAG	DNMT1	3978.5	1326.5	Catalytic	-9.565753282	-9.565753282	-9.565753282	-9.565753282	-9.565753282	-2.328368395	-4.517841698	-6.768177523	-9.565753282	-6.38634072	-5.668573105	-6.022349296
DNMT1_653	AGAGAAGCTCCCTCTGTTCC	DNMT1	3979.5	1327.0	Catalytic	-2.811371847	-9.8894615	-6.043302602	-5.148353808	-9.8894615	-9.8894615	-6.060663322	-3.923415158	-9.8894615	-0.875998075	-1.6283712	-1.434220811
DNMT1_642	CAAACACGTGCAGTGGCTCC	DNMT1	3986.5	1329.0	Catalytic	-9.62475613	-6.393737915	-9.62475613	-9.62475613	-9.62475613	-9.62475613	-1.523419781	-5.387641032	-6.181662913	-0.816449361	-0.709339516	-0.668654556
DNMT1_658	GCAAACACGTGCAGTGGCTC	DNMT1	3987.5	1329.5	Catalytic	-6.892733089	-2.423517932	-3.166391253	-7.909328262	-2.47503119	1.553642071	-0.65254244	0.790386521	-2.002801538	-0.426991982	-0.893992824	-0.414601173
DNMT1_634	CGGGGAGCAAACACGTGCAG	DNMT1	3993.5	1331.5	Catalytic	-9.35852597	-9.35852597	-0.195032443	-9.35852597	-9.35852597	-7.835633488	0.498773852	-5.909468327	-9.35852597	-3.733363946	-2.490281868	-2.957688953
DNMT1_639	CACTGCACGTGTTTGCTCCC	DNMT1	4005.5	1335.5	Catalytic	4.071364742	2.261199374	0.310005402	-2.146301756	1.176377966	3.041588446	2.017595001	1.30191079	-0.464766806	0.814213609	1.102004348	0.439662305
DNMT1_632	ACTGCACGTGTTTGCTCCCC	DNMT1	4006.5	1336.0	Catalytic	-9.68713022	-9.68713022	-8.372809702	0.215944294	-1.658438194	1.39930644	-5.518502315	-3.040220755	-7.117137497	-2.93509345	-1.393722948	-3.226869269
DNMT1_640	ACGCTCAGCTGGCAGGCCCG	DNMT1	4011.5	1337.5	Catalytic	-6.458583781	-7.095534329	-9.688549172	-9.688549172	-9.688549172	-9.688549172	-5.245074668	-2.316191741	-3.366458256	-2.4395457	-1.505805385	-2.137517702
DNMT1_655	CCACGCTCAGCTGGCAGGCC	DNMT1	4013.5	1338.0	Catalytic	0.766305303	-0.66948788	-2.506639531	-5.023079102	-3.463899261	-2.93964528	2.059634807	2.572951659	1.963783914	1.502157292	2.343862985	2.692489508
DNMT1_656	CACGCTCAGCTGGCAGGCCC	DNMT1	4012.5	1338.0	Catalytic	-9.633623071	-9.633623071	-9.633623071	0.701909603	-7.953480915	2.776828351	-4.760480543	-9.633623071	-2.957943757	-2.85486714	-2.00493803	-2.490526763
DNMT1_650	CACCACCACGCTCAGCTGGC	DNMT1	4018.5	1340.0	Catalytic	2.642018469	-1.358373886	2.318162143	-5.66757631	-2.388198648	-2.378497265	-2.405972374	3.845720438	-2.182383357	-0.423758471	-1.106603978	-0.363259578
DNMT1_643	CCGGGCCTGCCAGCTGAGCG	DNMT1	4024.5	1342.0	Catalytic	-5.295229227	-2.496207011	-2.636767536	0.977448892	-0.106152168	-0.897770653	-3.064391295	-9.695623074	-5.957378288	-4.930460191	-2.590477068	-0.698816858
DNMT1_657	GGCCTGCCAGCTGAGCGTGG	DNMT1	4027.5	1343.0	Catalytic	-6.800943616	-7.153904147	-3.726002901	-7.436429466	-3.458545033	-4.97972363	-3.259990636	-6.587136618	-4.49764499	-4.782396486	-4.41129388	-4.299438009
DNMT1_659	CTGCCAGCTGAGCGTGGTGG	DNMT1	4030.5	1344.0	Catalytic	-8.021315481	-4.197039895	-9.441658231	-0.28852751	-2.063626623	1.853873307	-2.866427947	-2.711499625	-2.197427972	-0.706500377	-0.1399217	0.000514518
DNMT1_635	AGTTTGTGAGCAACATAACC	DNMT1	4062.5	1354.5	Catalytic	-9.174320039	-9.174320039	-9.174320039	-9.174320039	-9.174320039	-5.015417901	-9.174320039	-2.646453486	-9.174320039	-2.449506631	-3.083036449	-1.327738771
DNMT1_636	TGTGAGCAACATAACCAGGT	DNMT1	4066.5	1356.0	Catalytic	-3.885256175	-3.729911283	-8.049543945	-1.088112102	-2.849925224	-1.880062487	-6.628066203	-0.301117223	-0.707610363	-2.845517507	-3.427682675	-2.614429779
DNMT1_680	CTCTGTTGCAGGTTGAGCTC	DNMT1	4073.5	1358.0	Catalytic	-9.186422702	-6.23942182	-0.549836424	-3.914964159	-2.417905304	-5.572655676	-0.644330939	-1.284901299	0.472455547	-0.506894705	0.187610418	-0.533582419
DNMT1_682	CCTCTGTTGCAGGTTGAGCT	DNMT1	4072.5	1358.0	Catalytic	-4.367236879	-7.654749494	-6.279355826	-5.918620598	-6.640417748	-1.476009708	-6.820576569	-7.498468239	-3.049144664	-1.71649839	-0.9517735	-1.730066836
DNMT1_679	GGTTGAGCTCGGGTCCTTTC	DNMT1	4083.5	1361.5	Catalytic	-1.007446813	-0.186111873	-0.834071254	-3.843024532	-8.958406012	-2.676331124	1.543716004	-0.652372958	1.229420095	1.928006813	2.088732889	1.884076964
DNMT1_660	CGCACCGTGATGGTCCGGAA	DNMT1	4086.5	1362.5	Catalytic	-0.413834531	-9.528206757	-9.528206757	-3.202491629	-1.213230613	-1.487570361	-6.432558052	-5.451485397	-9.528206757	-0.448779143	-0.342198269	-0.038914061
DNMT1_664	TGTCTCGCACCGTGATGGTC	DNMT1	4091.5	1364.0	Catalytic	-4.278381833	-9.521852891	-2.633581002	-9.521852891	-5.301773567	-9.521852891	-9.521852891	-9.521852891	-7.727319674	-1.387100549	-3.162899274	-1.77913827
DNMT1_665	GGGTCCTTTCCGGACCATCA	DNMT1	4093.5	1365.0	Catalytic	1.382091926	3.97310673	-0.924446143	-3.506740833	-0.656189374	-1.670028784	-0.536232307	1.105660524	-0.582351362	1.861634637	2.123398319	1.009747174
DNMT1_661	CATCGTGTCTCGCACCGTGA	DNMT1	4096.5	1366.0	Catalytic	-9.606857065	-9.606857065	-7.616372821	-6.811761235	-9.606857065	-3.160788721	-5.04338782	-9.606857065	-2.863121532	-2.080546183	-1.647595576	-2.055825595
DNMT1_662	ATTCCGCACCTCCGGCAGGT	DNMT1	4120.5	1374.0	Catalytic	0.121780443	-0.411029076	-1.986487205	-8.448245554	-1.138646696	-4.82992398	-1.902654093	-2.796617073	0.443674126	-0.40015817	-0.082307814	-1.152606262
DNMT1_663	AGACACGATGTCCGACCTGC	DNMT1	4120.5	1374.0	Catalytic	-2.97055567	-4.235671232	2.387995903	-2.812833156	-2.376964466	-4.228574053	-0.05440713	-4.256330706	-3.277157099	-1.273927712	-2.358061215	-0.951179357
DNMT1_666	CACGATGTCCGACCTGCCGG	DNMT1	4123.5	1375.0	Catalytic	-9.558011264	-9.558011264	-9.558011264	-9.558011264	-3.692105394	-9.558011264	-1.106338832	-2.801137285	-9.558011264	-2.677068269	-3.081801456	-1.888942755
DNMT1_671	CTCCATTCCGCACCTCCGGC	DNMT1	4124.5	1375.0	Catalytic	-5.303672378	-6.47304801	-7.713581982	-3.990186846	-3.951577562	-7.456949167	-4.17143143	-6.544283853	-9.704066225	2.27346615	1.597279671	2.402039591
DNMT1_668	GAGGCTCCATTCCGCACCTC	DNMT1	4128.5	1376.5	Catalytic	-3.786746585	0.233255802	-6.402926798	-8.673649028	-4.27803269	-2.394460749	-3.732118831	-5.616186635	-7.177478064	-2.889753626	-1.319891738	-1.989034741
DNMT1_676	TGTCCGACCTGCCGGAGGTG	DNMT1	4128.5	1376.5	Catalytic	-6.208586167	-8.254647113	-8.361407562	-9.675728079	-7.240315368	-9.675728079	-2.464393223	-3.709681737	-4.25035113	-0.779385048	-1.361171454	-2.006659571
DNMT1_675	GACCTGCCGGAGGTGCGGAA	DNMT1	4133.5	1378.0	Catalytic	-1.667804303	2.816616325	-0.522424095	-3.187765386	-4.202321619	-7.301548605	-5.10519116	-4.067973393	-2.772069253	-1.858568287	-2.178187744	-4.759554972
DNMT1_687	GGAGGTGCGGAATGGAGCCT	DNMT1	4141.5	1381.0	Catalytic	-3.99808092	-0.498891242	-4.588325451	-2.0053646	0.230751979	-3.465830502	0.957610424	0.797008797	-1.802273181	1.543477102	2.109387946	1.495962252
DNMT1_669	GCGGAATGGAGCCTCGGCAC	DNMT1	4147.5	1383.0	Catalytic	-3.446035696	-2.724566422	-2.249500509	-7.193306263	-6.157784564	-9.988402093	-8.458785242	-5.60695451	-4.739128093	-2.326734157	-1.129449495	-0.527923708
DNMT1_670	GTAGGAGATCTCCAGTGCCG	DNMT1	4147.5	1383.0	Catalytic	-3.589690766	-2.655574884	-2.431050513	-1.294760794	-2.903390137	-0.394347359	-1.02909593	-1.946437366	-1.793062079	-2.393432374	-0.351329627	-1.550677517
DNMT1_673	GCACTGGAGATCTCCTACAA	DNMT1	4163.5	1388.0	Catalytic	-7.810009623	-8.510932648	-9.932013614	-4.816632133	-7.496600902	-9.932013614	-8.402396763	-1.748633131	-6.488920396	-2.823389992	-1.749269827	-3.871704902
DNMT1_677	CACTGGAGATCTCCTACAAC	DNMT1	4164.5	1388.5	Catalytic	-9.599333079	-6.652332197	-5.363435935	-8.023896411	-4.708899113	-9.599333079	-2.836928214	-4.752372426	-9.599333079	-1.053417224	-2.400215674	-1.443265877
DNMT1_667	ACTGGAGATCTCCTACAACG	DNMT1	4165.5	1389.0	Catalytic	-8.470352105	0.934874174	-9.890694854	-5.656322944	-6.30297268	-1.395863636	-4.300413562	-5.813973495	-9.890694854	-5.125531971	-4.931141745	-2.67683184
DNMT1_672	GGACTGAGGCTCCCCGTTGT	DNMT1	4165.5	1389.0	Catalytic	-1.193618605	-3.647232758	-1.578858135	0.347989689	0.485977461	-0.059549442	-0.286468817	-0.493236512	-2.763204794	0.905804072	0.407073346	-0.211051126
DNMT1_681	ACAACGGGGAGCCTCAGTCC	DNMT1	4179.5	1393.5	Catalytic	-7.276299684	-7.275316682	-4.18034816	-6.181098235	-5.829880698	-2.38452955	-2.258263219	-2.679996705	-5.885183495	-5.77082497	-2.291218743	-3.350997762
DNMT1_696	TGCCTCTGGAACCAGGACTG	DNMT1	4179.5	1393.5	Catalytic	1.249748051	-1.542167762	-2.42997215	-2.879459867	-3.632350447	-2.611758284	-1.107912273	-1.568804702	-1.671848735	1.189345416	0.863379076	1.029770758
DNMT1_690	CCGGAGCTGCCTCTGGAACC	DNMT1	4186.5	1396.0	Catalytic	-0.829959595	0.548801613	-0.260935772	2.212239171	3.562090753	3.562083258	-0.677041867	-1.149507477	-2.466725758	-1.283410367	0.385947915	-0.417226122
DNMT1_693	AGCCTCAGTCCTGGTTCCAG	DNMT1	4188.5	1396.5	Catalytic	-8.361561097	-8.360822881	-9.781903847	-6.986808017	-9.781903847	-8.259011364	-0.713302902	-4.507623279	-2.880873536	-2.951149826	-3.30569404	-9.781903847
DNMT1_686	GTGCGCCCCGGAGCTGCCTC	DNMT1	4193.5	1398.0	Catalytic	-10.28235675	-5.482970325	0.017267359	0.903622531	1.709479482	-6.283319213	-0.786763572	-6.205635387	-6.544111961	-1.936330172	-0.746497901	-0.814620653
DNMT1_695	CCTGGTTCCAGAGGCAGCTC	DNMT1	4197.5	1399.5	Catalytic	-8.123627314	-2.519436713	-2.768653728	-4.428588583	-1.796812702	-1.347776524	-3.322932672	-5.031325386	-1.773968093	-1.505435664	-1.015189704	0.739531079
DNMT1_685	TGGTTCCAGAGGCAGCTCCG	DNMT1	4199.5	1400.0	Catalytic	-5.015211087	-9.813461473	-7.82297723	-4.617931852	-4.819590889	-7.566344415	-4.340872801	-4.467045452	-1.964087705	-2.814191357	-2.271783738	-1.955787862
DNMT1_697	CTGGTTCCAGAGGCAGCTCC	DNMT1	4198.5	1400.0	Catalytic	-8.075811089	-9.496153838	-9.496153838	1.588230378	-1.455333523	-9.496153838	-4.932684593	-5.806248278	-3.706458291	-2.799087386	-2.843492289	-2.546835338
DNMT1_674	TGGGCTGGTACTGTGCGCCC	DNMT1	4205.5	1402.0	Catalytic	-9.826409439	-0.46288476	-7.835925195	-3.774418023	0.362464817	-0.530231577	0.489630819	-9.826409439	-1.242574539	-3.440828952	-2.929838339	-3.519566
DNMT1_694	TGTGGTCCCTGAGGATGGGC	DNMT1	4220.5	1407.0	Catalytic	-0.570470896	-7.699588277	-7.130185	-7.545232575	-6.685256532	-9.120669243	-9.120669243	-9.120669243	-6.550676521	0.560643094	-0.389584382	-0.911673525
DNMT1_684	CACAGTACCAGCCCATCCTC	DNMT1	4224.5	1408.5	Catalytic	-10.24330424	-3.528682721	-10.24330424	-6.556070952	-4.490815579	-7.996187184	-6.234608301	-3.221209244	-4.216618447	0.424676756	0.088742387	-0.880657125
DNMT1_691	CAGATGTGGTCCCTGAGGAT	DNMT1	4224.5	1408.5	Catalytic	-4.685176193	-5.462108555	-4.245817045	-7.117690102	-7.012984615	-4.873901754	-8.69312677	-8.69312677	-8.69312677	-1.740029558	-3.20080259	-1.663147984
DNMT1_683	ACAGTACCAGCCCATCCTCA	DNMT1	4225.5	1409.0	Catalytic	-10.09924285	-10.09924285	-10.09924285	-4.182582172	-5.208808882	-6.485475822	-1.255123243	-5.355346423	-5.050596074	1.322403645	0.853251862	0.487324503
DNMT1_698	ACAGATGTGGTCCCTGAGGA	DNMT1	4225.5	1409.0	Catalytic	-4.777270921	-3.756311387	-9.390264566	-2.244605087	-2.356058534	-1.412576688	-5.221636661	-4.447114087	-9.390264566	-1.117535215	-0.879696653	-2.247168258
DNMT1_692	CCTTACAGATGTGGTCCCTG	DNMT1	4229.5	1410.0	Catalytic	-4.147716428	-6.517104215	-6.661071385	-9.110119058	-9.110119058	-6.383070243	-0.885343346	-4.59747438	1.827557497	-1.364790213	-2.361095774	-2.181690506
DNMT1_688	GTGCCATTACCTTACAGATG	DNMT1	4238.5	1413.0	Catalytic	-7.670589345	-2.104071131	-5.244773197	-1.792271118	-2.056726062	-0.274972847	-9.090932094	-9.090932094	-9.090932094	-1.10876176	-1.186411959	-1.638886913
DNMT1_689	CCTCAGGGACCACATCTGTA	DNMT1	4240.5	1414.0	Catalytic	1.188450774	3.543018067	2.782718799	2.856923471	2.160460082	0.869158055	-3.952152722	0.610927127	-3.335401363	0.467152377	0.842643587	0.628275714
DNMT1_678	GGACCACATCTGTAAGGTAA	DNMT1	4246.5	1416.0	Catalytic	-5.479029319	-7.728724837	-2.355038651	-9.149805802	-3.283899933	-6.063248794	-9.149805802	-4.912690704	-9.149805802	0.058061913	-3.108392769	-5.063286457
DNMT1_717	CTTTCAGGACATGAGTGCAT	DNMT1	4255.5	1419.0	Catalytic	-6.972176358	-5.162691759	-8.249887681	-4.292749655	-4.298241814	-5.010602298	-4.360429953	-6.404425827	-2.576425304	-0.495567289	0.780744343	0.367005095
DNMT1_719	TCAGGACATGAGTGCATTGG	DNMT1	4258.5	1420.0	Catalytic	-9.120669243	-9.120669243	-9.120669243	-9.120669243	-9.120669243	-9.120669243	-4.808082814	-2.59280269	-9.120669243	-1.950203112	-2.169060037	-2.660408293
DNMT1_705	CATTGGTGGCTGCCCGCATG	DNMT1	4272.5	1424.5	Catalytic	-0.483389993	-4.442662894	-4.721256825	0.24244742	-0.14009243	-2.097878029	-2.52766064	-2.471326046	-6.904065392	-0.767805308	1.098069271	-3.202611432
DNMT1_704	CAAGGGGATGTGCCGCATGC	DNMT1	4273.5	1425.0	Catalytic	-6.806031053	-5.883925983	-7.586948772	-5.09564866	-5.145562479	-5.268801085	-5.162853917	-4.319275252	-10.03599644	-1.490080589	-0.326431419	-0.98503288
DNMT1_707	CCAAGGGGATGTGCCGCATG	DNMT1	4274.5	1425.0	Catalytic	2.160983251	1.229580544	-4.262089597	-3.12761901	-2.492077843	-9.907852013	-0.977500183	-1.77456876	-1.305568667	-2.217754636	-1.27437624	-1.681636346
DNMT1_710	CCGCATGCGGCACATCCCCT	DNMT1	4285.5	1429.0	Catalytic	0.976360888	-0.248575889	0.395336279	-0.648125796	-3.303041336	-2.072990196	0.269713073	-1.302470955	-1.588086448	1.897071893	2.595595569	1.572570108
DNMT1_737	AGTCTGACCCTGGGGCCAAG	DNMT1	4289.5	1430.0	Catalytic	-1.683840201	-4.180111285	-4.287324847	2.283342831	1.557275577	-1.581830752	-4.861260376	-5.348008261	1.44794173	-0.067563085	-1.196696826	-1.987396503
DNMT1_734	CAGTCTGACCCTGGGGCCAA	DNMT1	4290.5	1430.5	Catalytic	-3.380215197	-2.730793616	0.864875606	-1.282261149	-0.648314432	-0.59519661	-6.075214111	-3.981721759	-6.62683532	-0.162267435	-0.501004023	-1.84076934
DNMT1_731	CGGCACATCCCCTTGGCCCC	DNMT1	4292.5	1431.0	Catalytic	-1.543391173	-3.711022882	-4.282888729	-0.409280399	-1.360756049	-1.720366733	-0.871538531	-1.831950278	-5.094849508	-0.250368354	0.355245209	0.35307929
DNMT1_738	GGCACATCCCCTTGGCCCCA	DNMT1	4293.5	1431.5	Catalytic	-7.452985205	-3.801743271	-9.574989195	-7.26449967	-9.574989195	-5.575951661	-5.40636129	-2.02410162	-3.12516166	-1.525441493	-1.168919461	-1.91856901
DNMT1_706	GATCGCGCCAGTCTGACCCT	DNMT1	4298.5	1433.0	Catalytic	-0.253585541	-4.892212792	-0.85860432	-3.603095121	-2.536256765	-1.989499526	-3.02001516	-2.727538866	-0.89070914	-1.660248066	-0.491831796	-0.848950582
DNMT1_708	ATCGCGCCAGTCTGACCCTG	DNMT1	4297.5	1433.0	Catalytic	3.456686337	1.5969052	1.643396822	1.874398053	2.431976541	2.608404349	-1.657734835	-5.58024298	-9.817358079	-3.78448468	-2.530017677	-0.876821786
DNMT1_703	AGATCGCGCCAGTCTGACCC	DNMT1	4299.5	1433.5	Catalytic	-10.19320334	-3.59868367	-7.744155663	-1.703650415	-2.318608619	-2.67951032	-4.086032398	-3.149250219	-4.687230529	-3.674856381	-1.868187175	-2.683765799
DNMT1_741	CCTTGGCCCCAGGGTCAGAC	DNMT1	4302.5	1434.5	Catalytic	-1.365506048	-4.103948989	0.266269501	-3.359050825	-1.299518388	-0.332582212	-1.177194652	-1.922548523	-2.263991687	0.040480763	-1.700300082	-0.044507115
DNMT1_699	GAGAGCCGCACCTCGATGTT	DNMT1	4323.5	1441.5	Catalytic	-4.327667698	-2.322190135	0.343992879	0.725201177	-2.250820194	-3.469868107	-0.177663747	-3.155482887	-0.994630309	0.631637069	1.353550836	2.157479825
DNMT1_700	TGAGAGCCGCACCTCGATGT	DNMT1	4324.5	1442.0	Catalytic	-3.696325956	-6.002434092	-4.664237823	4.844295485	2.557291432	2.831263591	-6.938498195	-9.674296454	-3.492360404	-3.155949499	-1.769776319	-2.767064784
DNMT1_701	GCGCGATCTGCCCAACATCG	DNMT1	4324.5	1442.0	Catalytic	-4.129782389	-1.756791639	-3.872359193	-2.7041287	-2.054905394	-4.134348617	0.069401401	-4.627060617	-2.93578686	-2.417655511	-2.319370719	-1.368410073
DNMT1_711	ATCTGCCCAACATCGAGGTG	DNMT1	4329.5	1443.5	Catalytic	-6.002989389	1.138834573	-3.811559989	-3.235085384	-2.788144419	-7.42607228	-1.193219677	-3.53384899	0.449876774	-1.230987361	-1.191139057	-2.376730324
DNMT1_713	ATCGAGGTGCGGCTCTCAGA	DNMT1	4340.5	1447.0	Catalytic	-8.211806277	-5.230632587	-8.317828509	-8.056712359	-3.563094428	-9.632149027	-9.632149027	-6.834573267	-5.439700349	-4.336350261	-1.686379383	-3.293289128
DNMT1_712	GCGGCTCTCAGACGGCACCA	DNMT1	4348.5	1450.0	Catalytic	-10.25292717	-2.912412642	-8.262442923	-5.137545687	-7.324313189	-2.862704113	-5.124978324	-4.333417447	-4.400235629	-0.561032572	-1.358426446	-2.939025461
DNMT1_726	TCTCAGACGGCACCATGGCC	DNMT1	4353.5	1451.5	Catalytic	-0.703545158	-2.546724514	-8.347026981	0.629273102	-1.082427725	-0.335381377	0.004786588	-3.297585479	-2.673564603	0.482454379	0.369002232	1.280897922
DNMT1_732	ATACCGCAGCTTCCTGGCCA	DNMT1	4354.5	1452.0	Catalytic	-1.529646575	-0.854913645	-2.254945247	-5.622646596	-4.434539585	-6.482906742	-1.552579168	0.68135832	-8.062485289	-0.388983617	0.972309356	0.548657187
DNMT1_709	GTGGGTATACCGCAGCTTCC	DNMT1	4360.5	1454.0	Catalytic	0.985081568	2.957759228	1.268841048	-1.387913085	-1.874192088	-5.678548494	0.217769394	-1.164857826	0.263163099	1.221110997	0.116933171	0.599403254
DNMT1_740	GCACCATGGCCAGGAAGCTG	DNMT1	4362.5	1454.5	Catalytic	-5.115631369	-9.626237744	-9.626237744	-9.626237744	-9.626237744	-9.626237744	-6.530589039	-0.919949585	-4.577590969	-2.321015571	-3.486750058	-3.81700778
DNMT1_715	GCCGTTCTTCCTGTCATGGT	DNMT1	4378.5	1460.0	Catalytic	-8.131444846	-0.002338059	0.722078707	2.391368428	2.53157321	3.038620606	-2.251402106	-2.993226839	-0.565514355	-0.035321532	-0.208296204	-1.067628838
DNMT1_721	GGCCGTTCTTCCTGTCATGG	DNMT1	4379.5	1460.0	Catalytic	-0.883567146	-0.956929801	4.48411531	-2.265681759	-4.736266575	-1.30662855	-4.485589207	-4.144513128	0.162278958	-0.93465965	-0.29295434	-0.36990133
DNMT1_702	TGCGGTATACCCACCATGAC	DNMT1	4380.5	1460.5	Catalytic	-4.694602593	-1.601169649	-4.193686803	-9.657005222	-4.476160211	-3.446129726	1.297433364	0.482605909	-1.009607201	1.032257562	1.436754899	-0.39512822
DNMT1_714	TGCGGCCGTTCTTCCTGTCA	DNMT1	4382.5	1461.0	Catalytic	-5.06397441	-5.260834922	-9.772567991	-6.977472161	-4.020079328	-7.045519177	-4.644619148	-4.357452219	-0.113689742	-1.723020289	-2.443060047	-0.896028572
DNMT1_739	ACCCACCATGACAGGAAGAA	DNMT1	4388.5	1463.0	Catalytic	-6.83269778	-4.540931239	-2.629962469	0.973538339	2.577998133	0.943705533	-0.777043093	-5.528490663	-3.999352672	-0.724088257	-1.079019169	-1.286745745
DNMT1_742	GGAGGGCCCCAGAGCTGCTG	DNMT1	4400.5	1467.0	Catalytic	-0.79896468	1.15148267	1.452026621	-2.501960838	-1.493725623	-0.383228491	-4.286019817	-0.981422299	0.741275598	1.573012642	0.481938474	0.331360323
DNMT1_722	AAGAACGGCCGCAGCAGCTC	DNMT1	4403.5	1468.0	Catalytic	3.256059612	-1.74549332	-0.074367529	-9.241596941	-9.241596941	-4.577247204	-4.678127696	-0.355142945	0.667476351	-0.211357563	0.960299052	-0.576077048
DNMT1_727	AGAACGGCCGCAGCAGCTCT	DNMT1	4404.5	1468.5	Catalytic	-1.550815436	-3.672043335	0.386362311	-4.363037029	-2.080618739	-1.009482953	0.429093558	-0.745116706	-1.793802074	-0.117472452	1.363521031	0.470420895
DNMT1_736	GAACGGCCGCAGCAGCTCTG	DNMT1	4405.5	1469.0	Catalytic	-0.670279305	-3.294168974	-2.41911877	-0.504809479	1.416643228	1.043540849	-1.762099247	-3.713742834	-7.399901888	-0.595078949	-0.569399542	-1.029410535
DNMT1_735	AGCAGCTCTGGGGCCCTCCG	DNMT1	4415.5	1472.0	Catalytic	-0.095931305	-5.109683329	-2.170168167	-1.062264353	-4.345408217	-2.99122468	-3.801898814	-1.065592102	-4.860422977	-1.805682417	-0.880537434	-1.256229468
DNMT1_723	GCAGCTCTGGGGCCCTCCGT	DNMT1	4416.5	1472.5	Catalytic	-1.570592719	1.162832403	0.135647684	-0.18826876	1.95639977	0.403079537	-1.124110108	-1.311411192	-0.264622891	-0.446033919	0.126916703	-0.764095569
DNMT1_724	CAGCTCTGGGGCCCTCCGTG	DNMT1	4417.5	1473.0	Catalytic	0.037340235	0.222738101	1.244333812	0.186206541	-1.025169738	-0.853044164	-3.471760283	-2.038820788	-2.230898505	0.738876559	0.471730516	0.394989001
DNMT1_728	CGCAGGAGCAGACCCCACGG	DNMT1	4418.5	1473.0	Catalytic	-4.693862843	-0.739279189	-3.179683436	-7.266033257	-3.710616912	-5.757297765	-9.576522782	-9.576522782	-9.576522782	0.706767541	-1.526194261	-0.90470463
DNMT1_730	GCAGGAGCAGACCCCACGGA	DNMT1	4417.5	1473.0	Catalytic	-3.240026409	-0.27554662	-1.181212782	-2.186168537	-2.587134	-0.406318863	-8.377016394	-4.245398687	-5.923485215	-0.197272239	-0.99121663	-0.757604656
DNMT1_733	CCACGCAGGAGCAGACCCCA	DNMT1	4421.5	1474.0	Catalytic	-4.188826573	-9.071486512	-2.201437025	-9.071486512	-0.971508567	-4.208291759	-9.071486512	-9.071486512	-5.999878881	-4.203202977	-4.78368153	-3.683969345
DNMT1_725	CCGTGGGGTCTGCTCCTGCG	DNMT1	4432.5	1478.0	Catalytic	-7.235182286	-3.377171077	-10.18115766	-6.49392437	-2.419271819	-1.222542486	-1.639065896	-0.841616414	1.886336499	-1.445999806	-0.219531331	-0.953072642
DNMT1_716	GGGGTCTGCTCCTGCGTGGA	DNMT1	4436.5	1479.0	Catalytic	-0.90111633	-2.446212639	-0.591846082	-0.21865554	-0.337176431	1.019866901	0.585058512	-0.533179181	0.841927658	1.198331139	0.854128907	1.268726614
DNMT1_718	ACAGGACCCACCTTCCACGC	DNMT1	4435.5	1479.0	Catalytic	-5.198203428	-4.510122571	-1.352706945	-10.56402828	-8.128615568	-9.041135796	-7.180606306	-1.453889673	-5.748485956	-3.240543049	-1.8172985	-3.316042441
DNMT1_720	GTCTGCTCCTGCGTGGAAGG	DNMT1	4439.5	1480.0	Catalytic	-4.694602593	-2.377504275	-6.860530589	-5.422633312	-7.221592511	-4.134447593	-9.657005222	-9.657005222	-4.608358448	0.013646661	-0.134717048	-2.83781987
DNMT1_729	TCTGCTCCTGCGTGGAAGGT	DNMT1	4440.5	1480.5	Catalytic	-7.139581177	-7.138842961	-8.559923927	-0.265851963	2.904155412	-8.559923927	-6.304670036	-5.762348167	-0.664941974	-4.643073027	-0.802098221	-4.07975482
DNMT1_747	GGGTCGCAGGCTTTGCCGGC	DNMT1	4443.5	1481.5	Catalytic	-0.858967119	-1.437031025	0.060820538	-3.004190314	0.27074964	-2.30126806	-0.498400341	-1.56201744	-2.967994328	0.986362698	0.683378336	-0.689731337
DNMT1_756	TGCGGGGTCGCAGGCTTTGC	DNMT1	4447.5	1483.0	Catalytic	0.730261413	-0.713641715	1.217394378	-3.241602727	-1.200120906	-1.51194205	-1.017455551	-1.811562401	-2.741964427	-0.156759377	-0.816665049	0.4495673
DNMT1_774	CTGCCTGGCTGCGGGGTCGC	DNMT1	4456.5	1486.0	Catalytic	3.6748488	0.481409648	1.569710295	-0.755365558	-0.69255758	0.050411066	2.353402288	0.732783577	0.445774143	1.457434116	1.126624666	0.175460893
DNMT1_755	TGTTGAACTGCCTGGCTGCG	DNMT1	4463.5	1488.0	Catalytic	-9.982630071	-2.642115546	-3.351347984	-1.591758619	-0.962817297	-2.212162555	-7.246831812	0.856928798	-4.011642916	-1.69122435	-3.433230146	-2.575178964
DNMT1_767	GTGTTGAACTGCCTGGCTGC	DNMT1	4464.5	1488.5	Catalytic	-6.614378165	1.892806106	-9.844343556	-8.268906889	-5.462966223	-4.054188775	-4.499908364	-3.010169337	-3.817657761	-0.814104179	-1.262265989	-0.677368697
DNMT1_771	AAGCCTGCGACCCCGCAGCC	DNMT1	4464.5	1488.5	Catalytic	-4.283009565	-5.703352315	-5.703352315	-5.703352315	-5.703352315	-5.703352315	-5.703352315	-0.288236542	-3.133359592	3.326887063	-0.003901038	0.603491124
DNMT1_778	GGTGTTGAACTGCCTGGCTG	DNMT1	4465.5	1489.0	Catalytic	-3.88842746	-4.292322943	-4.929208027	-9.471637985	-9.471637985	-9.471637985	-0.915012319	-5.781732425	-6.028544768	-1.536200096	-1.638601366	-1.315570783
DNMT1_758	GATGAGGGTGTTGAACTGCC	DNMT1	4471.5	1491.0	Catalytic	-7.569378906	-7.568471154	-4.681324265	-9.691382896	-9.691382896	-6.07761587	-4.643471312	-5.614661537	-5.498934218	1.52568565	0.300098049	-1.070737925
DNMT1_763	AGTTCAACACCCTCATCCCC	DNMT1	4488.5	1496.5	Catalytic	-7.655129277	-6.396873113	-0.647899547	-4.479852347	-4.086340774	-10.24716112	-10.24716112	-3.688600362	-7.175553486	-8.655077104	-4.754836938	-3.256948839
DNMT1_783	CGGTGTGGGGCAGGCACCAG	DNMT1	4493.5	1498.0	Catalytic	-9.547102161	-1.70670774	-8.232781644	-9.547102161	-9.547102161	-9.547102161	-0.227798234	-7.96973994	-6.475494529	-3.127167156	-2.370910023	-4.583571208
DNMT1_780	CCGGTGTGGGGCAGGCACCA	DNMT1	4494.5	1498.5	Catalytic	-9.351377113	-9.351377113	-4.719712377	-9.351377113	-9.351377113	-9.351377113	-4.075556887	-6.553801353	-1.951401247	-3.191110586	-3.651925836	-4.871208006
DNMT1_781	CCCGGTGTGGGGCAGGCACC	DNMT1	4495.5	1499.0	Catalytic	-1.401529167	-0.021672866	-0.681662361	-0.085195106	-0.593879781	-0.085340237	-2.9566108	-1.800417168	-3.657695392	1.163446746	1.445971775	1.608135437
DNMT1_779	GCCGGTTCCCGGTGTGGGGC	DNMT1	4502.5	1501.0	Catalytic	-5.63615169	-7.445036116	-2.574876526	-8.866117082	-4.087112556	-6.139068267	-1.894021368	-0.816793713	-1.001379825	-2.924884883	-0.310442014	-1.274657333
DNMT1_782	CCCTGGTGCCTGCCCCACAC	DNMT1	4505.5	1502.0	Catalytic	-0.88242374	-4.333637373	-5.731444385	-5.243356862	-6.05379502	-3.333845032	-3.391235263	-2.972334797	-3.372844033	-2.59792166	-1.607123012	-0.966789077
DNMT1_744	TTGTGCCGGTTCCCGGTGTG	DNMT1	4506.5	1502.5	Catalytic	-2.028314809	-1.106826507	1.900124271	0.523643543	0.713262454	0.679901345	-0.570986822	-2.808608256	-0.172002381	0.6316353	0.677187718	0.422131139
DNMT1_784	CCTGGTGCCTGCCCCACACC	DNMT1	4506.5	1502.5	Catalytic	-9.933211137	-9.933211137	-9.933211137	-9.933211137	-9.933211137	0.309234596	-5.060068608	-5.420566459	-3.567272618	-0.832449091	-1.727645139	-0.562798451
DNMT1_745	GGTTGTGCCGGTTCCCGGTG	DNMT1	4508.5	1503.0	Catalytic	-3.511185096	-7.24627153	-6.572708639	-9.369183272	-5.149103948	-6.642134457	-1.664725774	-1.579647467	-2.381400377	0.991311804	-0.051646713	0.50854746
DNMT1_746	GTTGTGCCGGTTCCCGGTGT	DNMT1	4507.5	1503.0	Catalytic	-4.395251176	-2.485040337	-6.122717123	-6.638122926	-9.433218756	-9.433218756	-6.697420496	-0.338704934	-2.904113244	-1.987982843	-0.694290229	-0.879203457
DNMT1_752	GCCTGCCCCACACCGGGAAC	DNMT1	4512.5	1504.5	Catalytic	-5.073953329	-0.200108326	-0.762466437	-10.43977818	-8.004365468	-10.43977818	-2.358406113	-5.024662407	-2.842958482	-2.084845849	-2.828079873	-3.532546509
DNMT1_750	CCAGTGGTTGTGCCGGTTCC	DNMT1	4513.5	1505.0	Catalytic	-9.617325155	-3.391859817	-7.168277482	-0.692029087	-1.322463089	-1.810187453	-2.093387839	-4.984426094	-6.545717523	-1.589888779	-2.040212373	-1.612699189
DNMT1_761	GGCCAGCCCAGTGGTTGTGC	DNMT1	4520.5	1507.0	Catalytic	-9.38677234	-9.38677234	-9.38677234	-0.603390931	-5.348321513	0.025036954	4.728838961	1.480635545	5.224574068	-0.19870203	0.330753904	-3.773044515
DNMT1_748	CCGGGAACCGGCACAACCAC	DNMT1	4524.5	1508.5	Catalytic	-2.836133876	3.065676351	-1.284687856	-3.075838402	-3.816346646	-2.250918501	-0.216470709	0.242694977	0.002763428	-0.105972985	0.104713643	-0.046133005
DNMT1_743	CGGGAACCGGCACAACCACT	DNMT1	4525.5	1509.0	Catalytic	-9.813461473	-8.392380508	-5.271031515	-3.677824221	-6.884847495	-6.439349709	0.104195339	1.405748742	-1.148405328	-1.364031124	-3.932921056	-1.703034819
DNMT1_757	AACCGGCACAACCACTGGGC	DNMT1	4529.5	1510.0	Catalytic	-9.662792024	-9.662792024	-8.348471506	-9.662792024	-7.982649868	-9.662792024	-2.415174693	-1.76127062	-4.614145249	-0.748263239	-4.412398571	-3.145458261
DNMT1_772	TTCCATAGAGGCCAGCCCAG	DNMT1	4529.5	1510.0	Catalytic	-9.353167651	-9.353167651	-9.353167651	-5.2791714	-9.353167651	-9.353167651	-9.353167651	-9.353167651	-3.698370013	-3.113821567	-3.472627234	-3.543937688
DNMT1_764	AACCACTGGGCTGGCCTCTA	DNMT1	4538.5	1513.0	Catalytic	-4.867426357	-3.983782711	-2.559345565	-2.296198764	-1.120416468	-1.424121316	1.665732869	1.780805681	3.627097345	1.779095474	0.971381667	1.788705435
DNMT1_753	CCCACTCGAGCCTTCCATAG	DNMT1	4541.5	1514.0	Catalytic	0.370265901	-2.781226545	-6.913193032	-2.712641353	-6.781053687	-2.814353293	-3.284760366	-9.709667666	-7.915134449	-0.920945619	-1.646786434	0.006817072
DNMT1_762	ACTGGGCTGGCCTCTATGGA	DNMT1	4542.5	1514.5	Catalytic	-9.385023051	-3.960553728	-8.070702534	-9.385023051	-9.385023051	-7.137905993	-3.317896272	-6.587447292	-4.847646869	-1.112293701	0.635707216	-1.549620072
DNMT1_751	GCCTCTATGGAAGGCTCGAG	DNMT1	4551.5	1517.5	Catalytic	-0.243920952	-3.909149237	1.935025488	1.125908012	-1.514194825	-2.149827124	-4.253070594	-1.177766179	-6.144634857	0.347081585	-0.454035631	-0.372798552
DNMT1_749	CCTCTATGGAAGGCTCGAGT	DNMT1	4552.5	1518.0	Catalytic	-4.298376916	-8.698770763	-6.24972309	-3.427312219	-8.698770763	0.457551318	-1.642442939	-7.121408542	0.446928001	0.479298027	-2.467453282	0.728588381
DNMT1_768	TATGGAAGGCTCGAGTGGGA	DNMT1	4556.5	1519.0	Catalytic	-2.248971778	-0.457087263	-0.442023891	-8.626582377	-4.406503053	-8.626582377	-8.626582377	-1.518974342	-5.183489159	-2.076868738	-4.338777395	-3.301629835
DNMT1_775	CATGGGCTCGGGGTTGGTGA	DNMT1	4582.5	1528.0	Catalytic	-8.866117082	-8.866117082	-8.866117082	-8.866117082	-8.866117082	-8.866117082	-2.719983519	-4.122220656	-8.866117082	-4.463636797	0.136586605	-1.980398378
DNMT1_769	CTTGCCCATGGGCTCGGGGT	DNMT1	4588.5	1530.0	Catalytic	-0.851612231	-9.369183272	-3.766914764	-2.203487428	-0.209336724	-9.369183272	-7.113929381	-9.369183272	-6.79919055	-3.932496612	-3.010229655	-2.300504764
DNMT1_765	CCTGCTTGCCCATGGGCTCG	DNMT1	4592.5	1531.0	Catalytic	-7.602476626	-6.429804532	-9.022819376	-2.295530409	-9.022819376	1.044261404	-6.767565484	-4.27892295	-9.022819376	-2.354044011	-2.88333169	-4.792814021
DNMT1_777	ACCTGCTTGCCCATGGGCTC	DNMT1	4593.5	1531.5	Catalytic	-9.233842923	-2.101857941	-5.245747458	-0.921681068	-0.776336266	0.461664576	-1.933457434	-0.749371636	-9.233842923	-1.691849791	-2.516230469	-3.212462167
DNMT1_754	GTCACCAACCCCGAGCCCAT	DNMT1	4595.5	1532.0	Catalytic	1.350655034	-1.114234794	-2.595182962	-3.781104409	-1.585334874	-0.960314046	-4.0939057	-7.236189539	-5.218222976	-1.143535487	-1.375261181	-2.243962262
DNMT1_766	TACCTGCTTGCCCATGGGCT	DNMT1	4594.5	1532.0	Catalytic	2.506534431	1.095242446	0.320231275	1.198364347	0.437450773	0.77593122	-0.032214779	-5.209638328	-3.523573864	-0.252880971	0.232460359	-1.501189343
DNMT1_770	CGTCACCAACCCCGAGCCCA	DNMT1	4594.5	1532.0	Catalytic	-1.860493195	-3.327594724	-4.433527441	-8.321409193	-9.89684586	-9.89684586	-1.609733287	-9.89684586	-2.99581555	-3.546457965	-4.833693217	-5.203548467
DNMT1_759	CCACCTACCTGCTTGCCCAT	DNMT1	4599.5	1533.5	Catalytic	-10.34398309	-6.19191263	-6.655264016	-4.249562631	-2.187178023	-5.679633355	-4.698270482	-0.18171152	-0.853155555	-0.772995206	-0.925316499	-1.494970249
DNMT1_773	CCCACCTACCTGCTTGCCCA	DNMT1	4600.5	1534.0	Catalytic	-4.244271068	-6.026781609	-6.566567982	-9.877069614	-2.442788091	-2.263381184	-6.781420909	-9.877069614	-1.826206409	-3.491489128	-4.054402909	-2.948641063
DNMT1_760	CCCCGAGCCCATGGGCAAGC	DNMT1	4603.5	1535.0	Catalytic	-3.282618387	-7.8773796	-3.935815426	-9.298460566	-9.298460566	-4.435265813	2.182358201	0.69996368	-0.978765195	1.232820009	-0.201195161	1.39875989
DNMT1_776	GAGCCCATGGGCAAGCAGGT	DNMT1	4607.5	1536.0	Catalytic	-9.392007514	-6.445006631	-5.880038288	-4.12054897	-1.976233344	-6.664958699	-2.4864789	-2.414648074	-6.822014791	-1.701910137	-1.713530326	-4.132456288
DNMT1_801	GGGTGGAGCACGCGGCCCTG	DNMT1	4608.5	1536.5	Catalytic	-9.839242231	-9.839242231	-6.762980932	-6.682032369	1.317318772	0.265149538	-4.248960939	-2.273168887	-2.46051253	-1.39815136	-1.633676234	-2.288210761
DNMT1_795	TGGGTGGAGCACGCGGCCCT	DNMT1	4609.5	1537.0	Catalytic	-4.086467342	-2.218441473	-5.531308823	-0.707350258	-3.361645462	-1.571012427	-0.899582473	-3.302759255	-6.324112749	-0.441403961	-0.541580982	-0.369938313
DNMT1_799	CTGGGTGGAGCACGCGGCCC	DNMT1	4610.5	1537.0	Catalytic	2.118193525	1.562495678	1.451881578	-0.202960657	0.852423838	0.983086761	-0.660590064	2.120263735	-1.077944095	1.254002017	1.186731286	0.348739615
DNMT1_807	CCACACGGTGCTGCTCTGGG	DNMT1	4625.5	1542.0	Catalytic	-7.714968327	-4.09620098	-1.299334463	-9.135311077	-4.60886958	-9.135311077	-6.039662372	-4.753863493	-6.565318354	-1.153140742	-1.203160643	-5.591907091
DNMT1_802	TCACCACACGGTGCTGCTCT	DNMT1	4628.5	1543.0	Catalytic	1.760409265	-2.204948568	-9.753713062	-6.5965032	-0.497096545	-1.45954149	-2.848184449	-0.587689217	-1.358014534	1.214778285	0.823352206	-0.188025895
DNMT1_800	CTCACCACACGGTGCTGCTC	DNMT1	4629.5	1543.5	Catalytic	0.976929624	-3.150597323	1.682222122	-1.862176296	-0.891068914	-0.70282866	-0.942578734	-0.885184804	1.453085659	0.684054259	2.564911881	0.249539308
DNMT1_803	CCACCCAGAGCAGCACCGTG	DNMT1	4636.5	1546.0	Catalytic	-8.299075408	-1.977355873	-4.256099738	2.630680412	1.77584488	0.055372374	-1.476555381	-6.921842398	-4.670771383	-2.743049783	-4.559609597	-3.621204337
DNMT1_788	ACTCCCGCACGCTCACCACA	DNMT1	4640.5	1547.0	Catalytic	-10.16901056	-7.575995718	-10.16901056	-10.16901056	-10.16901056	-10.16901056	-2.572945046	-7.856207618	-5.793814193	-3.364021331	-1.813063226	-1.541868793
DNMT1_798	AGCACCGTGTGGTGAGCGTG	DNMT1	4647.5	1549.5	Catalytic	-8.083891328	-7.381322335	-5.658075179	-4.563886292	-2.35353127	-1.473900208	-4.376285234	-3.682558498	-5.765989291	-0.950561625	0.008935542	-0.735212814
DNMT1_790	GCACCGTGTGGTGAGCGTGC	DNMT1	4648.5	1550.0	Catalytic	-3.40753889	-6.938358384	-9.531373227	-3.817493848	-3.24299927	-2.109277986	-3.20480272	-9.531373227	-7.73684001	-3.217057909	-2.813760774	-1.640925298
DNMT1_793	CGGGAGTGTGCCCGCTCCCA	DNMT1	4667.5	1556.0	Catalytic	-3.243941566	-3.996693041	-1.880660287	-3.006259346	-1.353658084	-2.806160855	1.367542784	0.686131452	2.05727921	1.772428351	0.123730144	0.894584108
DNMT1_797	GCGGGAGTGTGCCCGCTCCC	DNMT1	4666.5	1556.0	Catalytic	-0.914636666	-2.493739371	-0.679062004	-1.05542624	0.960203011	-0.339952204	3.816940256	3.475679803	2.441194038	1.224315321	1.140328962	0.970120651
DNMT1_810	TGTCAGGGAAGCCCTGGGAG	DNMT1	4667.5	1556.0	Catalytic	-5.485608252	-6.16835288	-5.189256922	-5.402194738	-7.201153937	-9.636566648	-4.163977976	-6.476784277	-3.78387511	-2.313081418	-5.348761666	-2.863505057
DNMT1_808	GTAGGTGTCAGGGAAGCCCT	DNMT1	4672.5	1558.0	Catalytic	-3.525904588	-4.015785747	-2.300419274	-9.649738926	-9.649738926	-8.126846443	-2.838031566	-9.649738926	-7.079746204	-4.884576042	-3.211565368	-1.931157691
DNMT1_809	GGTAGGTGTCAGGGAAGCCC	DNMT1	4673.5	1558.0	Catalytic	-5.604199798	-5.301320704	-9.453391165	-6.006964972	-9.453391165	-9.453391165	-4.779145781	-5.216276066	-5.078194797	-3.715002156	-5.800008377	-3.599161766
DNMT1_786	CGAAGAGCCGGTAGGTGTCA	DNMT1	4682.5	1561.0	Catalytic	-3.352123724	-4.140316136	-2.70920833	-3.382656842	-3.756434661	-9.251231222	-1.140015386	-2.36773264	-5.808138005	-0.053228251	-0.059496194	0.409347715
DNMT1_791	CCGAAGAGCCGGTAGGTGTC	DNMT1	4683.5	1561.5	Catalytic	-2.745454756	-2.326375706	-3.344161569	-2.790964362	-4.625423144	-4.487514903	-2.520632861	-0.589602859	-4.103217866	0.026204149	0.314827124	0.779348653
DNMT1_804	AGGGCTTCCCTGACACCTAC	DNMT1	4686.5	1562.5	Catalytic	-2.703283109	-2.295254243	-5.142942466	-2.136877821	-3.301878235	-2.650222881	-5.277665763	-5.077607515	-2.547403188	-1.271277564	-0.499101681	0.591002581
DNMT1_785	GATGTTGCCGAAGAGCCGGT	DNMT1	4690.5	1564.0	Catalytic	-7.672733874	-5.421214262	-5.782574992	-5.646650431	-9.093076624	-9.093076624	-9.093076624	-3.322924035	-4.044429849	-2.512663782	-0.810361443	-1.501616876
DNMT1_792	CCTGACACCTACCGGCTCTT	DNMT1	4694.5	1565.0	Catalytic	-4.359545178	-4.903645606	-5.400325745	-0.258346168	-0.416579632	-1.150989746	-5.268510319	-3.725199697	0.571629976	-0.696090009	0.236259486	0.811964546
DNMT1_794	CCAGGATGTTGCCGAAGAGC	DNMT1	4694.5	1565.0	Catalytic	-7.743813598	-9.164156347	-1.193814022	-3.892697804	-1.462108683	-3.764279256	-9.164156347	-9.164156347	-9.164156347	-6.347651634	-5.804318695	-5.859248996
DNMT1_789	CCGGCTCTTCGGCAACATCC	DNMT1	4705.5	1569.0	Catalytic	0.097724795	-3.579574384	-2.642543974	-5.358456767	-3.354392287	-6.781774516	-0.037692539	0.582763383	-0.619498074	-0.900581741	-0.827056252	-0.619033945
DNMT1_796	TGACCTGCCGGTGCTTGTCC	DNMT1	4712.5	1571.0	Catalytic	-9.993003141	-9.993003141	-3.298223605	-9.993003141	-0.752070883	-9.993003141	-3.361771362	-4.449585951	-1.838495377	-3.50672002	-6.633165489	-2.711682945
DNMT1_805	GCAACATCCTGGACAAGCAC	DNMT1	4716.5	1572.5	Catalytic	-5.396026871	-3.215245528	-6.39466402	-9.906633245	-9.906633245	-9.906633245	-9.906633245	-9.906633245	-9.906633245	-4.281471221	-6.915734844	-9.906633245
DNMT1_787	CATCCTGGACAAGCACCGGC	DNMT1	4720.5	1574.0	Catalytic	-1.253852796	-7.239175417	-8.047766641	-9.362087159	-9.362087159	-9.362087159	-9.362087159	-1.796013815	-9.362087159	-4.828318311	-6.868151437	-5.275567814
DNMT1_806	GCGCCGCCCCACTGACCTGC	DNMT1	4724.5	1575.0	Catalytic	-1.000340536	-4.037250461	-2.126570006	-0.824308127	-2.853865179	-0.937064911	-3.093533326	-3.072467398	-2.549842877	-0.781323931	0.371587668	-0.114785207
DNMT1_817	CAATGCCGTGCCACCGCCCC	DNMT1	4747.5	1583.0	Catalytic	-2.542261873	-2.818233521	-3.513724449	-5.297166179	-4.212016693	-0.622428926	-4.983248468	-2.204632043	-2.659077761	-0.42980514	-1.324979975	-0.77217876
DNMT1_826	CCAATGGCTTTGGCCAGGGG	DNMT1	4749.5	1583.5	Catalytic	-2.626556284	-2.405529835	-6.178306338	-6.664291447	-0.043406529	-0.303821834	1.171475742	-2.836287928	-0.992692754	-0.115511959	0.552044959	-0.681670111
DNMT1_822	AAGCCAATGGCTTTGGCCAG	DNMT1	4752.5	1584.5	Catalytic	-4.237762772	-6.829794613	-6.829794613	-6.829794613	-6.829794613	-6.829794613	1.769574385	-3.670012241	0.61175735	0.901923327	1.046555703	-0.257560174
DNMT1_821	CCAAGCCAATGGCTTTGGCC	DNMT1	4754.5	1585.0	Catalytic	-4.366649567	-5.399021501	-1.873917731	1.505397618	0.439847452	-1.827214265	0.55111676	2.439284603	1.956114012	2.818333466	3.331418373	2.696472724
DNMT1_825	CAAGCCAATGGCTTTGGCCA	DNMT1	4753.5	1585.0	Catalytic	-0.908393261	0.949762348	-0.172789283	0.914059263	0.895750462	-1.393919682	-0.132996897	-2.18175119	-1.017394321	1.114538838	1.832338176	2.154850032
DNMT1_819	GATCTCCAAGCCAATGGCTT	DNMT1	4759.5	1587.0	Catalytic	0.549197901	0.72765104	0.421120289	1.304722658	0.870657139	-2.20243242	-1.745845759	2.716474434	-3.21124632	0.276627442	0.855982269	-0.499046077
DNMT1_820	CCGCCCCTGGCCAAAGCCAT	DNMT1	4760.5	1587.0	Catalytic	2.154591341	-0.39636209	2.728453915	-2.854832727	0.716062152	-3.307988412	-0.575181962	-1.351960564	-1.008687953	0.93250509	0.966404098	0.769151063
DNMT1_818	CCTGGCCAAAGCCATTGGCT	DNMT1	4765.5	1589.0	Catalytic	-0.917407212	0.348038567	0.427543216	-2.355078073	1.225468835	-0.393183939	-0.607901124	-0.981779704	-0.087170591	1.851916902	2.286654079	2.114314252
DNMT1_823	AAGCTTGATCTCCAAGCCAA	DNMT1	4765.5	1589.0	Catalytic	-2.197595382	-0.062660453	1.590358493	0.986246098	2.13776684	0.179883929	-4.561398565	-1.652403494	-1.354865839	-3.04826815	-2.849738225	-1.893842501
DNMT1_814	GGAGATCAAGCTTTGTATGT	DNMT1	4786.5	1596.0	Catalytic	0.958889216	-1.49140293	-0.148111068	-0.386073121	-1.601968966	-1.881664683	-2.414952111	-1.442412709	-0.827256706	-0.063558014	1.064862016	1.506796417
DNMT1_811	TGAGGCACTCTCTCGGGCTT	DNMT1	4798.5	1600.0	Catalytic	-3.484974143	-3.128801441	-1.488312894	0.256160486	-1.884484195	-0.341051258	-0.330765658	0.684648653	1.512095632	0.06304816	0.899733872	0.525256622
DNMT1_815	CCATACCTGAGGCACTCTCT	DNMT1	4805.5	1602.0	Catalytic	-2.252033255	2.190659857	0.99037506	2.300155968	0.376306103	-0.134478799	-0.010812023	1.11609691	1.056054946	0.217943584	-0.59585825	0.258682101
DNMT1_816	CATACCTGAGGCACTCTCTC	DNMT1	4804.5	1602.0	Catalytic	-3.239537449	-3.346093585	-1.642275837	0.753577977	0.578876064	1.501749446	-0.194977281	-0.591176052	2.12882175	0.263554113	-0.319943294	-0.038258167
DNMT1_813	AAAGCCCGAGAGAGTGCCTC	DNMT1	4811.5	1604.0	Catalytic	-1.66273315	-5.196536273	-8.393948826	1.404774188	1.273735855	0.733907319	-0.680813182	-0.864791694	0.868084501	-1.275566437	-0.401246887	-0.523568714
DNMT1_812	CCGAGAGAGTGCCTCAGGTA	DNMT1	4816.5	1606.0	Catalytic	-1.533556855	-6.446747476	-1.557771745	-3.299327898	-3.32469376	-9.393748359	-1.930227965	-1.889401381	-1.130901871	0.142427158	0.010193307	-0.528156626
DNMT1_824	GGCCCACCCCACCATACCTG	DNMT1	4816.5	1606.0	Catalytic	-1.894518683	-5.200727182	-5.265150525	-9.712460251	-8.032318096	-9.712460251	-9.712460251	-6.914884492	-1.863086483	-3.771228052	-3.236250444	-4.324943084
DNMT1_828	TTTCCCTTCAGCTAAAATAA	DNMT1	4822.5	1608.0	Catalytic	-6.272233356	-9.21820873	-2.462609041	-2.857308452	-0.903232586	-2.772140386	-1.487879541	-3.871792708	-3.03627268	-3.276976531	-1.47590743	-1.463577136
DNMT1_827	CCCTTCAGCTAAAATAAAGG	DNMT1	4825.5	1609.0	Catalytic	-8.572274977	-8.572274977	-8.572274977	-8.572274977	-8.572274977	-8.572274977	-0.976209463	-3.725314324	-0.405319918	-4.038506129	-2.386141879	-1.896135318
DNMT1_829	TTCAGCTAAAATAAAGGAGG	DNMT1	4828.5	1610.0	Catalytic	-1.186840211	-2.342854543	-2.676955576	-3.194078254	-4.948338173	-2.654775082	0.562382586	0.223033637	-1.972549537	-0.045267949	-0.499845844	1.018133856
DNMT1_830	AAAGGAGGAGGAAGCTGCTA	DNMT1	4840.5	1614.0	Catalytic	-2.115177258	-1.876957765	1.393276011	-3.687597219	-7.665849971	-3.710373515	0.423575151	-1.556456321	-2.010717096	0.117932475	1.921861398	2.390393879
UHRF1_032	CCCTCAGCGCCGACACCATG	UHRF1	39.5	0.5	UBL	-0.150091247	-3.370164508	-0.081492191	-1.299390093	-3.344386137	-0.501437931	2.069467908	3.52800438	1.488478926	0.797347875	0.843187461	0.460621115
UHRF1_005	GGTCCGAACCTGGATCCACA	UHRF1	43.5	2.0	UBL	-8.159242324	-6.111371304	-7.1305374	-4.308126529	-2.406670663	-3.694897982	-1.591637449	-1.998484141	-3.855762366	-1.794177421	-4.852634404	-3.338988318
UHRF1_009	CGCCGACACCATGTGGATCC	UHRF1	46.5	3.0	UBL	-5.251462817	-2.323161906	-0.089797545	-2.730093485	-7.722279057	-4.539226459	-0.041118121	0.274427501	1.005874228	-1.799350123	-2.226229074	-1.08500328
UHRF1_015	ACACCATGTGGATCCAGGTT	UHRF1	51.5	4.5	UBL	-8.898358374	-8.898358374	-7.584037857	-8.898358374	-3.717513363	-0.449201844	-1.045203748	-1.230237857	-2.121761963	-1.112950723	-1.699240969	-1.388920837
UHRF1_001	TCCCGTCCATGGTCCGAACC	UHRF1	53.5	5.0	UBL	-0.364109665	2.190539868	-0.326393257	-0.079734436	-0.653192581	-1.794304149	1.182021495	0.571724053	-0.013664122	0.593781829	0.591886563	0.536615971
UHRF1_002	GTGGATCCAGGTTCGGACCA	UHRF1	58.5	7.0	UBL	-9.182399752	-3.165397405	-3.872854422	-0.317098404	-5.351782222	-6.935282693	-1.491054187	-1.616326408	-1.317662495	-1.858914521	-1.471657593	-3.328170353
UHRF1_016	ATCCAGGTTCGGACCATGGA	UHRF1	62.5	8.0	UBL	-8.843366461	-8.843366461	-0.673629866	-8.843366461	-2.727699493	-3.380845466	-2.18492857	-1.387111649	-2.434873779	-1.77749482	-3.143915184	-2.142379077
UHRF1_012	TCCAGGTTCGGACCATGGAC	UHRF1	63.5	8.5	UBL	-3.671954114	1.713223342	-2.597051495	-3.571834829	-0.448899025	-1.169932721	-0.013248583	0.225464325	-0.664222303	0.93601029	0.660396185	-1.014215862
UHRF1_013	GTGGGTCTGCCTCCCGTCCA	UHRF1	64.5	9.0	UBL	0.049658663	-1.807288796	-2.060586011	0.511566051	1.690065584	0.164089489	2.264308752	2.493688966	1.742089273	0.01188255	0.67953668	-0.27270739
UHRF1_003	AGGTTCGGACCATGGACGGG	UHRF1	66.5	9.5	UBL	-7.762057002	-2.538633201	-4.735090026	-0.177093749	-1.882951182	-0.342646241	-2.027259068	-6.384823992	-0.359564827	-4.042751344	-2.204039357	-1.715791021
UHRF1_033	GGACGGGAGGCAGACCCACA	UHRF1	79.5	14.0	UBL	-6.047252775	-4.678919161	-2.866435283	-3.849454878	-9.718029258	-5.164423357	-2.703202838	-2.261774446	-2.067037822	-1.830888415	-4.018577981	-1.939855024
UHRF1_006	GGACAGCGAGTCCACCGTGT	UHRF1	82.5	15.0	UBL	-3.129303304	0.691187944	1.676827971	-9.618814415	-4.196335494	-2.656936831	-9.618814415	-4.985915355	-2.283539386	-6.439401853	-9.618814415	-4.49969422
UHRF1_008	TGGACAGCGAGTCCACCGTG	UHRF1	83.5	15.0	UBL	-4.480693414	-4.171360357	-8.881087261	-2.356086235	0.19873306	-4.32748136	0.504840706	0.640842451	-0.665389933	0.126740549	-0.000700855	-0.026526925
UHRF1_019	CGGGAGGCAGACCCACACGG	UHRF1	82.5	15.0	UBL	-9.913930454	-8.492849489	-9.913930454	-9.913930454	-9.913930454	-9.913930454	-8.384313604	-3.515820179	-6.842322823	-9.913930454	-2.302232147	-7.727085819
UHRF1_004	ACACGGTGGACTCGCTGTCC	UHRF1	96.5	19.5	UBL	-0.722626464	2.849690859	1.336320426	-6.63642909	-0.079348608	-7.184407862	2.113567894	-0.732106621	1.06571201	-0.330762874	0.993399095	1.232907833
UHRF1_025	CTCGCTGTCCAGGCTGACCA	UHRF1	106.5	23.0	UBL	-9.499391366	-2.717232468	-9.499391366	-9.499391366	-2.348688559	-9.499391366	-3.604577538	-4.986746689	-9.499391366	-4.27955619	-2.914743266	-5.269386012
UHRF1_031	GCTGTCCAGGCTGACCAAGG	UHRF1	109.5	24.0	UBL	-9.603852178	-9.603852178	-9.603852178	-9.603852178	-9.603852178	-9.603852178	-3.457718615	-5.70761322	-3.690800695	-3.364506094	-5.008967499	-6.584831473
UHRF1_036	CCGCCTCAGCTCCTCCACCT	UHRF1	112.5	25.0	UBL	-10.39788943	-8.274977683	-4.376973336	-0.396772916	-3.719657172	-3.457860114	-8.142635534	-5.764990364	-4.891916617	-5.258241018	-4.575222719	-5.434358472
UHRF1_038	TGACCAAGGTGGAGGAGCTG	UHRF1	120.5	27.5	UBL	-9.231897889	-9.231897889	-9.231897889	-9.231897889	-9.231897889	-9.231897889	-6.976643998	-9.231897889	-3.891887075	-9.231897889	-4.782398142	-9.231897889
UHRF1_039	CCAAGGTGGAGGAGCTGAGG	UHRF1	123.5	28.5	UBL	-7.760041312	-3.240147091	-3.37268099	-6.385288232	-0.054292412	0.308689468	-0.02806232	-0.009385469	0.406209946	1.733408195	2.179355836	0.34065138
UHRF1_027	GGAGCTGAGGCGGAAGATCC	UHRF1	133.5	32.0	UBL	-7.91662949	-7.915891274	-7.346487996	-3.859111982	1.941113747	2.295564327	-3.63787953	-3.56681965	-4.961775872	-6.157559678	-4.086578787	-5.5889619
UHRF1_028	GCTCCACGTGGAACAGCTCC	UHRF1	140.5	34.0	UBL	-8.019631531	-3.906964151	-9.439974281	-0.799615001	-0.377895612	-9.439974281	-0.146469546	-5.202859182	-1.443866276	-3.320934756	-2.263782142	-4.320854085
UHRF1_014	GATCCAGGAGCTGTTCCACG	UHRF1	148.5	37.0	UBL	-3.056166463	-5.205217832	-9.214273565	-9.214273565	-9.214273565	-9.214273565	-9.214273565	-9.214273565	-9.214273565	-9.214273565	-9.214273565	-9.214273565
UHRF1_029	TCTGCAGGCCTGGCTCCACG	UHRF1	152.5	38.0	UBL	-9.605355404	-9.605355404	-5.916636328	-9.605355404	-9.605355404	-7.358238345	-1.225422113	3.307115131	2.251648297	0.890129203	-0.835471828	-0.896314416
UHRF1_024	GAGCTGTTCCACGTGGAGCC	UHRF1	155.5	39.0	UBL	-3.189024129	-0.745572783	-0.741243252	-9.004707137	-9.004707137	-9.004707137	0.17604022	2.444849205	1.139717517	-0.428012015	1.250119159	0.696464268
UHRF1_040	TAGAACAGCCTCTGCAGGCC	UHRF1	162.5	41.5	UBL	0.735429148	-0.02499483	-6.078017877	-9.388519509	-1.733037668	-2.911776373	-2.053997884	-1.916055194	-1.0357599	-0.78168809	-2.670907056	0.315727593
UHRF1_034	ACGTGGAGCCAGGCCTGCAG	UHRF1	165.5	42.5	UBL	-2.242589086	-1.496652074	-3.566101386	-2.578132862	-1.450084529	-0.457176685	-5.119395726	-1.781343567	-0.326867508	-6.213730888	-2.965252517	-8.209575292
UHRF1_037	CCCTGTAGAACAGCCTCTGC	UHRF1	167.5	43.0	UBL	-9.513871003	-9.513871003	-9.513871003	-6.718775173	-9.513871003	-9.513871003	-5.070396499	-6.716295243	-3.023859995	-3.572638804	-2.458110401	-1.990435155
UHRF1_018	GCCTGCAGAGGCTGTTCTAC	UHRF1	177.5	46.5	UBL	-1.07047888	0.043110116	-1.090054582	-2.370386201	-2.68918026	-4.50421776	-0.653392618	3.705483453	1.15909866	0.993082563	0.922541802	0.399954294
UHRF1_021	CTGCAGAGGCTGTTCTACAG	UHRF1	179.5	47.0	UBL	-9.1436116	-9.1436116	-9.1436116	-9.1436116	-9.1436116	-9.1436116	-4.270469072	-5.066890241	-3.561308178	-9.1436116	-9.1436116	-9.1436116
UHRF1_023	CCTGCAGAGGCTGTTCTACA	UHRF1	178.5	47.0	UBL	-1.174287151	-6.230229183	-4.623306605	1.212806443	-1.187646281	3.058207022	0.274440219	-2.549906959	-2.682864291	-2.236623452	-1.064967179	-1.110728196
UHRF1_010	GCTGTTCTACAGGGGCAAAC	UHRF1	187.5	50.0	UBL	-4.711018478	-6.826597215	-9.419612059	-9.419612059	-2.485889078	-7.896719576	-4.642493195	-1.931118341	-1.78645281	-0.747191077	-1.757542048	-2.073848435
UHRF1_092	TCTGGTGTCCCTGCAGATGG	UHRF1	193.5	52.0	UBL	-7.295228708	-4.865283452	-8.715571457	-8.715571457	-8.715571457	-8.715571457	0.157868662	0.399738031	-8.715571457	-3.347609608	-2.725814804	-4.485566103
UHRF1_091	GTGTCCCTGCAGATGGAGGA	UHRF1	197.5	53.0	UBL	-2.956715523	-2.29091947	-0.214342391	-5.488259828	-2.420746783	-3.35449064	-3.971514126	-1.294992799	-1.62163922	-3.196297012	-3.975132912	-2.627842583
UHRF1_044	CCTCGTAGTCGAAGAGGGTA	UHRF1	209.5	57.0	UBL	-1.33845058	-8.886042999	-0.643674343	-8.886042999	-8.886042999	-8.886042999	-7.356426148	-6.088467239	-3.546032184	-3.921520494	-2.486935723	-2.945818494
UHRF1_041	GGCGGACCTCGTAGTCGAAG	UHRF1	215.5	59.0	UBL	-2.651811719	-3.912571222	-4.888018976	-7.300677773	-8.876114441	-8.876114441	-5.780465736	-5.186208881	-8.876114441	-2.934882242	-1.370764059	-2.475277424
UHRF1_042	GCGGACCTCGTAGTCGAAGA	UHRF1	214.5	59.0	UBL	-3.860172447	-4.827047664	-9.338780734	-5.104408824	-5.508163204	-9.338780734	-4.66453535	-1.041821037	-9.338780734	-3.902094074	-2.442209634	-2.474900654
UHRF1_043	CCATACCCTCTTCGACTACG	UHRF1	220.5	61.0	UBL	-4.291819482	-8.048907721	-3.263350606	-2.450768331	-2.855246583	-1.237392251	-3.362817749	-3.866460455	-0.962401238	-0.322347325	-1.382325014	-0.478208186
UHRF1_072	GCTGGATGGTGTCATTCAGG	UHRF1	233.5	65.0	UBL	-8.974780971	-8.974780971	-8.974780971	-8.974780971	-8.974780971	-8.974780971	-8.974780971	-5.525723327	-1.434246731	-1.529545058	-1.996420577	-3.076913373
UHRF1_078	GGAGCTGGATGGTGTCATTC	UHRF1	236.5	66.0	UBL	-6.951656131	-5.223372116	-2.464180461	-1.704182141	-1.107187753	-0.281894164	-2.713560383	-2.290556495	-3.824386121	1.680995672	-0.985996449	-0.693356996
UHRF1_087	CTGGCGGACCAGGAGCTGGA	UHRF1	247.5	70.0	UBL	-9.419612059	-9.419612059	-6.970564386	-9.419612059	-5.381161232	-9.419612059	-9.419612059	-9.419612059	-5.044415691	-3.794450035	-6.925676337	-2.370153652
UHRF1_076	GAATGACACCATCCAGCTCC	UHRF1	250.5	71.0	UBL	-0.797194136	-3.097917285	-2.512636691	0.780559395	1.255597692	-1.118752155	-2.718980526	-1.566012231	-0.877502923	-1.305127946	-1.98778488	-2.729037178
UHRF1_085	GGCTCTGGCGGACCAGGAGC	UHRF1	251.5	71.0	UBL	-2.824641428	1.829878071	4.282531168	-1.378287967	-5.073784449	-3.055254792	0.502737668	0.068661642	1.019545308	-2.090421294	-1.012338218	-1.011112589
UHRF1_058	GCACGAGGCTCTGGCGGACC	UHRF1	257.5	73.0	UBL	3.523282676	4.217040767	1.4479227	-1.219379441	-0.600989295	0.844269557	-1.413885707	-1.777284577	-1.276477312	-2.13215106	-2.067210974	-2.579955982
UHRF1_088	GGGGGAGCACGAGGCTCTGG	UHRF1	263.5	75.0	UBL	-0.217795954	2.225209297	0.301188639	1.793396508	0.445889308	1.068270262	1.472449599	0.513880741	-0.004435089	1.033068993	0.879903397	1.034576574
UHRF1_065	TGTGGGGGAGCACGAGGCTC	UHRF1	266.5	76.0	UBL	-1.738773628	1.941000916	1.045353739	-0.414462609	2.445075667	1.156444985	0.249581565	-0.402831117	0.582946984	-0.363482976	-1.681473051	-0.154574717
UHRF1_068	TGGTGCTGTGGGGGAGCACG	UHRF1	272.5	78.0	UBL	-3.885583135	0.828473905	1.351107607	-1.218494938	-6.693641481	-2.99307514	-0.138588184	1.246479125	1.345830521	-0.774121861	-0.336382553	-1.537594444
UHRF1_079	CCCGCTCCTTGGTGCTGTGG	UHRF1	281.5	81.0	Undefined	-7.801790441	-7.099221448	-9.22213319	-9.22213319	1.807814008	-9.22213319	-2.048016873	-4.709488513	2.18694181	-1.916911018	-3.232376537	-3.050972102
UHRF1_069	TCCCGCTCCTTGGTGCTGTG	UHRF1	282.5	81.5	Undefined	-7.076420691	-3.47013177	-3.510441317	-9.198424681	-2.429907282	-9.198424681	1.074257537	0.499257337	-2.832486163	0.425099371	-1.84828632	-2.653379445
UHRF1_062	GTCCCGCTCCTTGGTGCTGT	UHRF1	283.5	82.0	Undefined	0.996542973	1.451267364	0.441439945	-1.003707709	-4.283886073	2.215897279	0.271391723	-0.318432245	3.418148548	0.463869537	-0.165115715	0.144852798
UHRF1_070	AGTCCCGCTCCTTGGTGCTG	UHRF1	284.5	82.0	Undefined	-2.281261337	-3.114324713	-1.043895663	2.779995307	-0.013955128	-1.513721257	0.818135226	1.270542532	-0.361214244	1.405627957	0.057394564	1.135689557
UHRF1_077	CGTGCTCCCCCACAGCACCA	UHRF1	286.5	83.0	Undefined	-2.735174356	0.091724061	-1.883589665	2.537088116	1.417617085	-2.702406535	-0.689933419	-0.628689774	0.739407042	-0.390992954	-1.592107326	-1.285394636
UHRF1_083	TCCCCCACAGCACCAAGGAG	UHRF1	291.5	84.5	Undefined	-5.972437863	0.250183844	-1.656616537	-0.665930553	-0.194897426	1.367967906	-3.018331712	-1.729938939	1.666463543	-0.82982266	-0.691835342	-0.82210013
UHRF1_049	GAGCTCGGAGTCCCGCTCCT	UHRF1	292.5	85.0	Undefined	0.050895292	0.151993733	0.013280994	0.413135197	0.52975931	-0.952956641	3.13220831	1.205103837	1.469547951	2.2585074	1.68236914	1.470407945
UHRF1_086	CCCCCACAGCACCAAGGAGC	UHRF1	292.5	85.0	Undefined	-3.253927391	-4.522170986	-0.66148353	-4.291550104	-2.753187955	-2.949823001	1.566190969	-1.522159872	0.814879307	0.743101469	-0.268825427	-0.630920714
UHRF1_057	GGAGTCGGTGTCGGAGAGCT	UHRF1	307.5	90.0	Undefined	-1.425014458	-1.070641409	-0.454363972	1.146408243	2.067602797	1.393646234	1.736386325	0.868832771	1.309602482	1.169331539	0.522407754	1.368001131
UHRF1_053	GCAGCAGCCGGAGTCGGTGT	UHRF1	316.5	93.0	Undefined	-8.528575619	-2.755329695	-8.528575619	-2.238925251	-0.33871858	-1.853635195	2.673603463	1.268985846	0.100945467	1.087559384	0.138175713	0.396225625
UHRF1_046	GAGCTCTCCGACACCGACTC	UHRF1	320.5	94.0	Undefined	0.428480355	-1.49021015	0.023714691	-0.851147221	1.868053421	-5.449455027	1.504446147	-1.214597381	2.141022416	0.217683464	0.386403144	0.448482631
UHRF1_080	GCCCAGGCAGCAGCCGGAGT	UHRF1	322.5	95.0	Undefined	-0.59191536	-1.269805876	-1.859419641	2.607087003	-0.156956391	2.058753845	0.396057698	-1.516496873	-3.018540437	-0.146045141	-0.184699362	-0.215984162
UHRF1_090	ACTCTGGCCCAGGCAGCAGC	UHRF1	328.5	97.0	Undefined	-8.233760345	-7.061088251	-1.762869655	-5.966869804	-2.945143705	-6.040336067	-0.482768849	0.659795807	-0.183216028	0.363582973	-1.199594014	0.405140942
UHRF1_075	ACCGACTCCGGCTGCTGCCT	UHRF1	332.5	98.0	Undefined	3.434273821	-1.67900116	-0.939298281	-3.443310755	-0.087851112	-1.567716441	1.257517185	0.841564228	1.337888185	1.163087683	1.555830577	1.907397606
UHRF1_082	CACCGACTCCGGCTGCTGCC	UHRF1	331.5	98.0	Undefined	0.532448092	-1.220347049	-2.100048612	-1.348671406	1.458684195	0.315278232	2.27212524	2.554699831	1.813780347	2.216281299	1.569636091	1.367483101
UHRF1_081	TGTCTGACTCACTCTGGCCC	UHRF1	338.5	100.0	Undefined	1.896202383	1.230691039	3.758036498	0.361132112	0.619327015	0.169882883	0.926342305	0.275509462	0.345921486	-0.251178753	-1.136509553	0.841288953
UHRF1_059	AGGACTTGTCTGACTCACTC	UHRF1	344.5	102.0	Undefined	-2.781469188	-2.044818165	-0.763663195	1.210680531	2.077091594	-0.29489703	0.373615646	0.706919167	-1.515209428	-0.269020068	0.155976928	-0.282456286
UHRF1_055	TCAGACAAGTCCTCCACCCA	UHRF1	365.5	109.0	Undefined	0.575345265	2.41393191	0.379806201	-6.646401021	-0.149946971	1.055655564	-2.792441725	-1.359382148	-0.087037943	-3.574480258	-0.328434759	-2.149357574
UHRF1_066	GGCCGCCTCACCGTGGGTGG	UHRF1	364.5	109.0	Undefined	1.491543937	2.426332845	2.640149895	2.370781046	5.28775865	0.971347272	-0.086866061	1.52219447	0.943345552	0.786192828	0.559827476	0.780659388
UHRF1_052	GGCGGCCGCCTCACCGTGGG	UHRF1	367.5	110.0	Undefined	-0.082998614	-2.051813322	-0.644202865	-0.737191682	0.461635132	1.025588521	-1.254383842	-1.318300947	-0.898798522	-1.129192424	-1.112560972	-1.634207449
UHRF1_045	CTCGGCGGCCGCCTCACCGT	UHRF1	370.5	111.0	Undefined	-2.271867792	-0.081945664	-0.601764723	-9.534532763	-7.854390607	-5.100883697	-2.025464137	-2.062068447	-0.627665491	0.013340462	-0.437267357	-1.209102636
UHRF1_060	CAAGTCCTCCACCCACGGTG	UHRF1	370.5	111.0	Undefined	-0.907509623	-2.850365121	1.249099627	3.019364571	0.276345852	2.254760059	0.563243628	2.97985491	3.945536708	0.440635603	0.110178028	-0.672634551
UHRF1_073	TCTCGGCGGCCGCCTCACCG	UHRF1	371.5	111.0	Undefined	-4.184469507	-6.944217703	-3.870032991	-6.756639921	-3.147692297	-9.067129446	-1.666667111	-1.371130965	-1.9712391	-0.659887077	-1.937910551	-1.165920136
UHRF1_061	GTCCTCCACCCACGGTGAGG	UHRF1	373.5	112.0	Undefined	-2.811953153	-3.219415409	-1.287347526	-0.895699737	0.446126296	-6.789138816	2.325471701	-1.68127969	-0.750400329	-0.880966063	-1.931109868	-1.82239286
UHRF1_050	TGGCCTGCTGTCAGTCTCGG	UHRF1	385.5	116.0	Undefined	-0.792290114	0.660927314	0.072259622	2.022806777	-0.019333686	3.528325243	-1.605255218	0.809637148	-1.154648642	0.104221463	-0.353759808	0.1418828
UHRF1_071	GGCTGGCCTGCTGTCAGTCT	UHRF1	388.5	117.0	Undefined	-6.291749767	-1.507014138	0.584058208	-1.78435077	-3.608336587	-0.553562503	0.889183451	-2.507566536	0.028567166	-0.252662554	-1.078170403	0.907771223
UHRF1_047	CGGCCGCCGAGACTGACAGC	UHRF1	393.5	118.5	Undefined	1.322467299	1.46318354	0.650552192	-3.562311513	-4.505617837	-5.852924347	-0.036350168	0.039009722	1.237280932	0.291839996	-1.160748062	-1.155222104
UHRF1_084	TCCCACATGTCCTCATCGGC	UHRF1	405.5	122.5	Undefined	-4.461532716	-1.671617704	-2.549425503	2.175316146	1.954241015	0.978539973	-1.601099549	0.162076882	-0.23672925	0.034966856	-0.661086997	0.748296704
UHRF1_063	TGACAGCAGGCCAGCCGATG	UHRF1	406.5	123.0	Undefined	0.234899238	0.612040572	3.18883921	1.04817133	-0.335996818	3.40940293	0.217794554	0.084595685	-0.883379709	-0.786926845	-2.411939004	-2.303702449
UHRF1_074	CTCATCCCACATGTCCTCAT	UHRF1	409.5	124.0	Undefined	-2.790301155	0.095278414	-3.349323274	0.143832745	1.130486459	1.493679961	-2.92311817	0.254766816	1.118076162	-1.012155327	-0.188283267	-0.90597594
UHRF1_067	GGCCAGCCGATGAGGACATG	UHRF1	414.5	125.5	TTD	0.540338243	-1.10563651	-2.257200402	-1.04511458	-3.78871817	-0.897598071	2.089548122	1.42703018	0.776670352	0.895817282	1.59989135	1.462277579
UHRF1_054	GCCAGCCGATGAGGACATGT	UHRF1	415.5	126.0	TTD	-4.858407105	-2.35730841	-2.552124623	-5.065471057	-4.481224524	-1.815182102	-3.493754699	-2.550851805	0.366136769	-1.834245136	-1.96327517	-1.747192557
UHRF1_089	TGAGGACATGTGGGATGAGA	UHRF1	424.5	129.0	TTD	-5.28623651	-2.852675192	-1.442961955	-3.241581585	-1.082899011	-2.94626112	0.064932319	-1.107004702	-1.040266298	-0.622958665	-2.061946331	-2.770988924
UHRF1_048	ATGTGGGATGAGACGGAATT	UHRF1	431.5	131.0	TTD	-1.57613487	1.431262096	0.169061665	2.003029484	1.884200223	1.977360144	0.781282315	-1.253503813	0.562551442	0.139496126	0.531590119	-0.948295031
UHRF1_051	CATGTGGGATGAGACGGAAT	UHRF1	430.5	131.0	TTD	-2.244951638	-8.958406012	-0.178288626	-8.958406012	-0.663543946	-3.624016874	2.244928122	0.551794534	0.59064075	-1.546920345	-0.085128886	-0.665295151
UHRF1_056	TGTGGGATGAGACGGAATTG	UHRF1	432.5	131.5	TTD	-0.089399011	-0.112823006	3.452751124	2.34071326	-8.72112849	-6.474011432	-1.097191999	0.865523311	-4.982883704	-1.865061745	-6.227192768	1.73468045
UHRF1_064	GACGGAATTGGGGCTGTACA	UHRF1	442.5	135.0	TTD	-9.35852597	-1.476491235	0.045588548	-1.07358473	-2.844586733	-4.924876905	-4.915051466	-2.960415695	-9.35852597	-2.188059839	-2.229307075	-1.353900004
UHRF1_093	TCAATGAGTACGTCGATGCT	UHRF1	465.5	142.5	TTD	-1.749434125	-4.333436404	-1.156091315	0.386357535	0.424952616	2.058732468	-0.864034844	-0.785313566	-2.056781111	-1.485275793	-1.049274381	-0.862902257
UHRF1_095	CAATGAGTACGTCGATGCTC	UHRF1	466.5	143.0	TTD	1.280386393	0.375067224	-4.481119665	-0.384743085	-5.592408253	-0.324702753	-0.89561583	-1.299974165	-1.103330411	-1.159726072	0.290525343	-0.31057367
UHRF1_096	CGATGCTCGGGACACGAACA	UHRF1	478.5	147.0	TTD	-3.124210902	-3.978302684	-3.858371018	-2.028453157	-8.490035753	-8.490035753	-0.759706565	-2.618613954	-1.649881239	-0.074256516	-2.609495336	-2.549811249
UHRF1_097	GATGCTCGGGACACGAACAT	UHRF1	479.5	147.0	TTD	-4.663463408	-2.034260136	-8.147393277	-7.886277126	-5.24163447	-3.999192799	2.546897195	-2.704839815	-1.758511314	-0.459543701	-2.593469691	-1.731015404
UHRF1_098	ATGCTCGGGACACGAACATG	UHRF1	480.5	147.5	TTD	-5.747139761	-3.343151974	-1.526210173	-3.318710245	-8.977105152	-4.312755415	-7.447488302	-2.418544396	-2.266996465	-2.39669231	-0.590875907	-1.023261061
UHRF1_099	TGCTCGGGACACGAACATGG	UHRF1	481.5	148.0	TTD	-6.204945213	-4.395800508	-9.434910605	-9.434910605	-6.506296627	-7.187793546	-9.434910605	-6.637334845	-2.419331944	-1.908599723	-1.397244975	-9.434910605
UHRF1_102	GGGACACGAACATGGGGGCG	UHRF1	486.5	149.5	TTD	-6.64282661	0.265325315	-0.719492681	-8.7648306	-4.93421307	-4.211224699	1.494585971	0.38112092	3.002031359	0.325303666	1.28771821	0.463254418
UHRF1_111	GAACATGGGGGCGTGGTTTG	UHRF1	493.5	152.0	TTD	-2.22524743	-3.938653301	-0.646490936	-2.32227942	-5.218950858	-1.082644233	-0.871027992	-0.212336073	-0.258546332	-0.642326018	-0.693621052	-1.318869997
UHRF1_105	GGGGGCGTGGTTTGAGGCGC	UHRF1	499.5	154.0	TTD	0.322255039	0.513433276	0.839121909	-2.490071321	-5.853936056	-0.686960354	1.868464929	0.982604818	1.089674749	0.592755042	1.232690207	0.780939652
UHRF1_109	GGCGTGGTTTGAGGCGCAGG	UHRF1	502.5	155.0	TTD	-9.084479312	-9.084479312	-9.084479312	-9.084479312	-9.084479312	-9.084479312	-5.701057339	-0.648778734	1.924070341	-3.096698994	-3.385028035	-1.453693383
UHRF1_116	GGTTTGAGGCGCAGGTGGTC	UHRF1	507.5	156.5	TTD	-6.576766772	0.907685177	-7.384450245	-5.5415609	1.090832486	0.270670072	-0.464923174	0.582153662	0.084187244	-0.503262818	-0.06529499	0.139082689
UHRF1_118	GTTTGAGGCGCAGGTGGTCA	UHRF1	508.5	157.0	TTD	-1.046793783	1.588794717	0.263554272	2.457018331	-0.40851004	4.773665089	-1.613453373	-0.735144638	-2.236360378	-0.402232835	-0.590624932	-1.017719684
UHRF1_106	CGCAGGTGGTCAGGGTGACG	UHRF1	516.5	159.5	TTD	1.601958796	-4.043868178	-1.090832193	-0.502481881	1.455917129	-3.53860998	-4.058403065	-2.185059242	-1.682107984	-1.764232765	-1.549936071	-1.312270299
UHRF1_103	GGTGGTCAGGGTGACGCGGA	UHRF1	520.5	161.0	TTD	-4.440248808	-9.478216388	-1.569024516	-9.478216388	-1.234901711	-0.73608925	0.606695131	0.661394744	2.123109855	0.088944681	-0.411787977	-1.493689186
UHRF1_100	TGACGCGGAAGGCCCCCTCC	UHRF1	531.5	164.5	TTD	5.305515664	1.007307947	1.408296346	2.508699509	2.469514479	3.48861877	-0.503401547	0.901869867	0.104260988	-0.519903079	-0.468202922	-0.238830638
UHRF1_115	TGCAGGGCTCGTCCCGGGAG	UHRF1	533.5	165.0	TTD	-6.248459731	-0.192330244	-3.731116686	-2.467146138	-1.778660936	1.165797463	0.829024634	-0.632173324	-0.355953001	2.131945513	0.20950656	1.515082481
UHRF1_117	GACGCGGAAGGCCCCCTCCC	UHRF1	532.5	165.0	TTD	-0.468352682	0.630698118	-0.598624286	1.195746422	0.538731852	-1.100474596	-0.237841057	0.149818802	4.159380831	0.204943632	-0.020203822	-0.113535994
UHRF1_119	GCAGGGCTCGTCCCGGGAGG	UHRF1	532.5	165.0	TTD	-0.03260983	-0.186635137	1.349066468	-0.787538094	0.806273248	-1.212239113	-0.252799938	0.217042693	-0.525616426	-0.270376387	0.010815127	1.837668964
UHRF1_104	CTGCAGGGCTCGTCCCGGGA	UHRF1	534.5	165.5	TTD	-1.233188264	-1.793421458	-2.632495073	-7.528315046	-1.546168566	-5.489984687	0.245079507	-0.619280427	-0.74013697	-0.821653957	-1.227401398	-1.22414604
UHRF1_107	GCTGCAGGGCTCGTCCCGGG	UHRF1	535.5	166.0	TTD	0.611012741	-0.661550089	-0.292012141	-3.752805044	-5.08530709	-1.825654242	1.238247111	1.198745698	-0.425288509	-0.552155639	-0.928883338	-1.472072839
UHRF1_110	GGAGCTGCAGGGCTCGTCCC	UHRF1	538.5	167.0	TTD	-1.360371284	-0.532387924	-0.692155968	-2.90507058	-3.041550108	-6.793211227	0.452623128	0.715074502	-0.100464342	1.486877374	1.314567777	1.680113101
UHRF1_112	TGGAGCTGCAGGGCTCGTCC	UHRF1	539.5	167.0	TTD	-4.242456656	-1.715205713	-9.040707042	0.326545034	2.495826651	-4.002783466	-0.127194242	-0.094997427	-1.55874365	-1.772719546	-0.916650082	-1.274256106
UHRF1_123	GGCCTGGACGTGGAGCTGCA	UHRF1	549.5	170.5	TTD	-4.910018957	-4.90888292	-2.698505071	0.664369204	0.379015089	0.690516723	0.220603162	1.14528123	0.689503208	0.350876624	0.984368784	0.370065724
UHRF1_125	CGGCCTGGACGTGGAGCTGC	UHRF1	550.5	171.0	TTD	-3.622605355	-0.165768744	0.842491777	4.270527881	4.131227681	3.431748092	-2.190671032	-1.661749432	0.091611854	-0.458973656	-0.468534631	-0.349176588
UHRF1_124	AGCCCTGCAGCTCCACGTCC	UHRF1	558.5	173.5	TTD	1.118056175	-6.436270757	-5.037799114	-7.807834972	-3.960792719	-0.567312392	-2.082886151	0.070895489	-0.837056808	-0.710850658	-0.214580433	0.175635341
UHRF1_113	CTCCAGCGCCGGCCTGGACG	UHRF1	559.5	174.0	TTD	0.612363854	-0.946740541	-0.072319145	1.622088647	1.252555699	2.015859957	-0.076068833	-0.06812705	1.382793248	1.811050892	2.26020946	2.356380114
UHRF1_120	CTGCAGCTCCACGTCCAGGC	UHRF1	562.5	175.0	TTD	-3.436305789	-3.146258519	-2.618766327	0.183478791	2.218600136	-0.571861594	-2.369892638	-3.126923046	-4.841880274	-2.0306078	-2.216455094	-2.555123043
UHRF1_122	GTCCTCCTCCAGCGCCGGCC	UHRF1	565.5	176.0	TTD	0.968105379	0.089928968	-1.280589603	0.888797872	-2.667962511	-4.305534589	1.142251716	1.216973174	2.255416833	0.572923024	0.028417358	0.684794409
UHRF1_108	CTCCACGTCCAGGCCGGCGC	UHRF1	568.5	177.0	TTD	-0.950183928	0.745254219	0.732715376	-4.571499545	-0.093558593	0.664443839	0.273407398	0.376583482	1.150524004	0.809055964	-0.640294934	0.395191909
UHRF1_101	ATGACGTCCTCCTCCAGCGC	UHRF1	570.5	177.5	TTD	-1.671766395	-3.973065067	-4.104441218	-2.592931276	0.880886638	-4.755387224	1.003602515	0.745527671	0.142814742	-0.310007124	-0.561042112	-0.244773412
UHRF1_114	CACGTCCAGGCCGGCGCTGG	UHRF1	571.5	178.0	TTD	-0.09440533	-3.357286494	-3.469242254	-0.47924961	2.07267363	-1.871616076	0.504349916	-0.067575355	-1.340411478	0.120092239	-0.063228692	-0.237000988
UHRF1_121	GTCCAGGCCGGCGCTGGAGG	UHRF1	574.5	179.0	TTD	-0.499598069	0.752265089	-1.606684253	1.62506573	1.100851883	-3.526603965	-0.275165689	-2.259123202	-0.384179497	0.949050432	-1.259686279	-0.284705424
UHRF1_094	CTCACTCGTCGTATTTCACG	UHRF1	596.5	186.0	TTD	0.122119177	-3.160367857	-5.525554489	-1.280160541	-0.82153336	-0.611207717	-0.657647899	-2.192178566	-3.964999565	-0.731959163	-2.235913171	-0.888843439
UHRF1_134	ACGCCGTTCTCCGGGTAGCT	UHRF1	609.5	190.5	TTD	-1.21175824	-5.755067398	-1.458141134	-5.711818655	-1.717271607	-3.43144216	0.219291444	0.878092636	0.719306366	1.250013711	2.167375699	0.848627485
UHRF1_136	CACGCCGTTCTCCGGGTAGC	UHRF1	610.5	191.0	TTD	-1.705143377	-2.248000046	0.893518883	-2.145347524	-0.481937203	-1.596800409	2.314744792	5.697445771	4.005312311	0.715418868	0.580731071	0.93159088
UHRF1_173	GGGCTTTCCTCCCAGCTACC	UHRF1	610.5	191.0	TTD	-7.466729148	-5.306555152	-3.243727234	-5.354361228	-6.293247982	-8.065840656	1.61921198	-0.317041876	2.11652405	0.44012592	0.604625022	-0.206749916
UHRF1_146	TCTGGACCACGCCGTTCTCC	UHRF1	617.5	193.0	TTD	0.130620833	-3.164213713	-4.832609027	-7.317228312	-3.423114542	-3.938726625	-1.289237026	-1.931719356	-1.388253325	-0.586401895	-1.869892131	-1.8612669
UHRF1_169	CCTCCCAGCTACCCGGAGAA	UHRF1	617.5	193.0	TTD	-1.298838978	-2.311742246	-9.220172295	-3.084535042	-2.77757351	-1.487331404	-4.092223452	-1.07672946	-3.430476748	-2.468135525	-2.567510746	-2.312940624
UHRF1_128	ATCTGGACCACGCCGTTCTC	UHRF1	618.5	193.5	TTD	-1.412734032	-1.548604655	1.442543143	0.484266411	-1.541760925	-1.199927335	0.021975838	-0.126743722	0.505385332	0.817679159	1.0188686	1.022628282
UHRF1_137	CAGCTACCCGGAGAACGGCG	UHRF1	622.5	195.0	TTD	-3.514934022	-0.121941806	-3.654465768	0.650138854	0.032677468	0.39328003	0.667575265	-1.208967571	-1.150730496	-1.585671321	-3.085726866	-3.310968402
UHRF1_145	GGACGTCCCTGGAGTTCATC	UHRF1	635.5	199.0	TTD	-1.865590451	-0.312428618	-1.146546111	0.587256871	1.231679359	-0.339059321	1.393793046	2.077784241	2.577972962	1.745337761	0.955384754	2.307015701
UHRF1_148	GCGTGGTCCAGATGAACTCC	UHRF1	639.5	200.5	TTD	-4.290261594	-1.380580918	-1.048623537	-2.61360487	-4.864804412	-5.289488212	0.869427811	-0.010764954	-0.921167021	-0.181805044	-1.308746058	0.875827457
UHRF1_157	CGTGGTCCAGATGAACTCCA	UHRF1	640.5	201.0	TTD	-5.905576371	-0.530191945	-5.526559385	-9.372718283	-6.937305572	-2.957991138	-3.305591503	-7.795356062	-3.142535161	-2.919227843	-1.923633851	-2.176224186
UHRF1_135	GGCGCGCGCTCGGACGTCCC	UHRF1	646.5	203.0	TTD	-1.96615829	-2.262785241	-2.151229137	2.016056379	2.714196231	-0.458195886	0.916101254	0.221865003	0.422640959	0.401409305	1.059169063	-0.055269608
UHRF1_131	TGATGGTGCGGGCGCGCGCT	UHRF1	656.5	206.0	TTD	-3.895005862	-3.099441584	-0.563113903	-0.625219288	-2.043934864	-1.732723937	0.859023835	-2.478315779	-1.203819501	-1.012250321	-0.861670703	-0.91739793
UHRF1_158	CCTGCCACTTGATGATGGTG	UHRF1	668.5	210.0	TTD	-8.97245304	-6.025452157	-8.97245304	-2.71979215	-4.193448514	-5.358686013	-5.876804335	-5.812670668	1.040248931	-3.079321037	-2.162588182	-8.97245304
UHRF1_162	CTGCCACTTGATGATGGTGC	UHRF1	667.5	210.0	TTD	-0.453057036	-2.793749205	-3.359019645	1.233801956	-3.592034376	1.020307887	-8.772879387	-4.028982961	-3.523605387	-0.861387925	-0.925259902	-0.555248003
UHRF1_159	CAGGTCCTGCCACTTGATGA	UHRF1	673.5	212.0	TTD	-5.150464717	-3.572368682	-2.069110311	-2.412304564	-1.177752369	-1.24457746	-1.555011959	-1.591141753	-3.065586402	-0.336066978	-1.485755277	-0.132554667
UHRF1_132	GCGCCCGCACCATCATCAAG	UHRF1	675.5	212.5	TTD	-5.147847726	-5.808166095	-1.565200959	-9.6584541	-9.6584541	-6.931405285	-2.020781466	-5.025555039	-3.687466945	-2.46794919	-6.667555699	-1.789772781
UHRF1_149	CCGCACCATCATCAAGTGGC	UHRF1	679.5	214.0	TTD	-1.662456181	-1.70461824	-3.476718506	-8.486777138	-5.55816316	-1.591462766	0.392456248	2.620104764	-1.846368972	0.993518817	0.814959392	-0.235110903
UHRF1_163	CATCATCAAGTGGCAGGACC	UHRF1	685.5	216.0	TTD	-9.411042241	-3.185576902	-1.126787144	-2.554867029	-4.884600745	-2.934299104	-4.633923377	-2.146259384	-2.700933553	-2.606053011	-2.601177383	-3.239881153
UHRF1_167	CATCAAGTGGCAGGACCTGG	UHRF1	688.5	217.0	TTD	-3.156703182	-9.474930936	-5.486835471	-9.474930936	-9.474930936	-9.474930936	-4.346982093	-5.237815837	0.277771208	-3.021440496	-3.712556921	-1.639527956
UHRF1_168	TGACCACCTGGCCCACCTCC	UHRF1	692.5	218.0	TTD	-2.291495726	-6.823804933	-4.033907059	3.734693828	-0.829747537	1.871696967	-1.141310348	0.314231027	-4.714812334	-0.187739956	-0.546234511	-0.188031032
UHRF1_170	CAAGTGGCAGGACCTGGAGG	UHRF1	691.5	218.0	TTD	-7.459109794	-9.581113784	-9.581113784	-9.581113784	-7.900971629	-9.581113784	-6.845315525	-2.141252671	-3.215175266	-2.941195409	-2.057485388	-2.204176736
UHRF1_171	AAGTGGCAGGACCTGGAGGT	UHRF1	692.5	218.0	TTD	2.659359415	-2.416433465	2.242242909	-2.758672839	-1.320566718	-1.554099793	-0.168817125	-5.464014985	-2.313766031	-3.415531535	-1.411619244	-1.856217619
UHRF1_172	GCAGGACCTGGAGGTGGGCC	UHRF1	697.5	220.0	TTD	-1.371092527	-1.455309977	-1.890125836	0.325595387	-1.07494442	-1.387253001	2.163328923	-0.51519017	0.559194155	1.071031404	0.116726569	0.805947157
UHRF1_174	GGACCTGGAGGTGGGCCAGG	UHRF1	700.5	221.0	TTD	-2.198558795	-1.849153331	-5.552976743	-6.754456443	-5.026495141	-9.064945968	-9.064945968	-9.064945968	-5.081797938	-5.885533406	-3.500224568	-4.834940614
UHRF1_151	TGTAGTTGAGCATGACCACC	UHRF1	704.5	222.0	TTD	-6.244965544	-3.746638025	-9.474930936	-9.474930936	-9.474930936	-4.810581199	-5.646132758	-4.73103451	-1.771728456	-3.021440496	-2.124792574	-1.292156764
UHRF1_143	CCCGCTCCTTGGGGTTGTCG	UHRF1	728.5	230.0	TTD	-2.306933398	-0.341043522	-1.200464566	-4.444675266	-3.89022649	-2.791714472	-9.385023051	-5.935965408	-3.595327505	-2.632986282	-1.347357421	-1.331342085
UHRF1_152	CCCCGCTCCTTGGGGTTGTC	UHRF1	729.5	230.5	TTD	-4.151546301	-2.004214177	-2.742372821	-9.329715506	-3.125112211	-4.776109605	1.56018919	1.552934876	2.148413074	0.237445563	0.710189972	0.553453589
UHRF1_164	GCCCCGCTCCTTGGGGTTGT	UHRF1	730.5	231.0	TTD	-3.115828002	-1.678027586	-1.813498632	-1.237110958	0.613218887	-2.094749595	0.817408292	0.962036048	2.206907349	2.216535198	1.350470283	1.016854795
UHRF1_147	CTACAACCCCGACAACCCCA	UHRF1	733.5	232.0	TTD	-9.718029258	-9.718029258	-9.718029258	-9.718029258	-9.718029258	-9.718029258	-9.718029258	-9.718029258	-9.718029258	-5.801178358	-9.718029258	-5.631509913
UHRF1_154	ACCAGAAGCCCCGCTCCTTG	UHRF1	737.5	233.0	TTD	-1.137574878	-1.875096346	-0.958690221	-9.694211066	-8.01406891	-3.67841357	-3.301343674	-1.930787162	-0.238462331	-1.140538613	-0.799710345	-0.732958161
UHRF1_144	TACCAGAAGCCCCGCTCCTT	UHRF1	738.5	233.5	TTD	0.047276501	-1.36038806	-0.809113306	-0.986725713	-0.016012965	-0.506430272	2.343871683	2.123028425	1.587261141	0.840491053	1.338435146	0.889434613
UHRF1_153	ACCCCGACAACCCCAAGGAG	UHRF1	738.5	233.5	TTD	-9.107999731	-7.686918765	-2.816759175	1.380529546	0.057396642	-2.459759975	-5.279201553	-9.107999731	-5.124851701	-5.928587169	-7.378310817	-5.564595745
UHRF1_150	CCCGACAACCCCAAGGAGCG	UHRF1	740.5	234.0	TTD	-2.743841933	-0.612907297	-3.320331055	-5.257331209	-1.788073144	-5.94798095	-7.031407707	-4.492925399	0.71267592	-1.968682376	-4.351104872	-0.890666547
UHRF1_155	GTACCAGAAGCCCCGCTCCT	UHRF1	739.5	234.0	TTD	0.693345229	-0.396529991	1.333662601	1.547580265	1.777672119	0.104514452	0.277199815	1.99468534	1.344912834	1.082919481	1.181396768	0.012986602
UHRF1_165	CCCCGACAACCCCAAGGAGC	UHRF1	739.5	234.0	TTD	-9.893158405	-7.300143561	-7.444110732	-4.415298147	-3.564655277	-1.792205649	2.681454009	-0.121562674	-1.855790409	-0.857370115	-0.370870231	-4.178370437
UHRF1_161	ACCCCAAGGAGCGGGGCTTC	UHRF1	747.5	236.5	TTD	1.794061154	0.396415038	1.892011233	-0.830558133	0.169814142	-0.492688032	1.824214816	2.899910471	3.016864144	1.188486534	0.851603931	0.419135585
UHRF1_126	GCGGGGCTTCTGGTACGACG	UHRF1	757.5	240.0	TTD	-5.316763359	-8.176742596	-8.283503044	-9.597823562	-6.669209584	-9.597823562	-3.451689999	-1.929703044	-5.06044738	-2.510417575	-1.221617829	-1.010108806
UHRF1_129	GGTACGACGCGGAGATCTCC	UHRF1	768.5	243.5	TTD	-9.458390502	-9.458390502	-9.458390502	-3.132675374	-7.778248346	-3.878195121	-1.890745018	-1.090393205	-3.181521726	1.347500613	-2.353244495	0.680301357
UHRF1_138	CGTCCTGGTCTCGCGCTTCC	UHRF1	775.5	246.0	TTD	-0.160263404	-0.167587945	-1.673616021	0.372817279	-1.722824217	1.328897124	1.022186591	0.683965488	1.765681012	0.617699144	1.329038649	0.967015383
UHRF1_139	TCTCCAGGAAGCGCGAGACC	UHRF1	783.5	248.5	TTD	0.182376594	-0.717383283	-1.303062997	-2.704079486	-4.31376486	-9.404149545	-4.276200702	-1.85326197	-2.627553134	-2.854435906	-0.704872878	-1.697788099
UHRF1_166	CAGGAAGCGCGAGACCAGGA	UHRF1	787.5	250.0	TTD	-2.650452583	-5.234701878	-4.844342381	2.711032128	0.565769844	1.485645667	0.14972157	0.693258065	0.446232941	-1.337224638	-1.020660247	0.580732981
UHRF1_130	GTAGAGTTCCCGCGCCGTCC	UHRF1	790.5	251.0	TTD	-1.671715335	-1.183878633	2.842355885	0.079132177	-3.420602305	-1.095681991	-0.911501281	-0.690475231	1.095998606	-1.785552168	-0.473981101	0.739361882
UHRF1_141	AGCGCGAGACCAGGACGGCG	UHRF1	792.5	251.5	TTD	-4.568582815	-5.65222968	-1.134903653	-2.710220114	-2.556376059	-2.115250813	-1.793952921	1.336690754	1.291981163	-0.458187166	-0.731287301	-0.123588391
UHRF1_142	GCGCGAGACCAGGACGGCGC	UHRF1	793.5	252.0	TTD	0.437205212	-0.764340206	1.421343882	1.327761658	1.91377474	0.883716862	-1.131136059	-0.227418355	2.906120201	-0.66058868	-0.645182744	-0.10412118
UHRF1_127	GCGGGAACTCTACGCCAACG	UHRF1	811.5	258.0	TTD	-2.07544685	-5.16886219	-7.121330956	-6.413168767	-3.549492837	-6.843329815	-1.593195034	-2.615918148	-3.041273117	-1.00899106	-0.755273285	-2.445530001
UHRF1_160	GGCTCACCCCAGCACCACGT	UHRF1	814.5	259.0	TTD	-2.596190099	-4.176371695	-1.358472363	-4.188554239	-1.466498912	-3.186113874	-3.800571264	-2.897901842	-4.351567019	-3.323523403	-9.600841019	-5.010175681
UHRF1_133	ACTCTACGCCAACGTGGTGC	UHRF1	817.5	260.0	TTD	0.226067346	0.148346612	1.575437518	-2.471283873	-1.102791286	-0.849440028	1.352867754	0.797725725	1.23020001	0.476222658	1.02382565	1.737435042
UHRF1_140	CTCTACGCCAACGTGGTGCT	UHRF1	818.5	260.0	TTD	-2.718070546	-0.578490771	-3.113151243	-2.044872816	0.800301556	-1.061861064	0.267735671	1.267011815	0.625319855	-0.629716896	0.044582974	0.421476254
UHRF1_156	TCTACGCCAACGTGGTGCTG	UHRF1	819.5	260.5	TTD	-6.579057948	-0.11807206	-0.490586968	-4.78392563	-6.229548166	-2.380120578	-1.237920748	-2.878123858	-3.202942406	-2.50321934	-1.400976362	-2.346119801
UHRF1_179	ATGATTCTCTGAACGACTGT	UHRF1	843.5	268.5	TTD	-1.465481466	-1.178086726	-4.759061161	-5.519137596	1.038620072	-3.416216105	-0.189386919	-1.750116075	-5.013922208	-1.54470295	-1.402949805	-0.4314865
UHRF1_175	CGACTGTCGGATCATCTTCG	UHRF1	856.5	273.0	TTD	-2.025375048	-5.600340498	-2.6627232	-2.51819902	-0.08481825	-2.955804021	-3.126069296	3.502857121	-2.705034346	-3.589316829	-0.47953122	-1.565841414
UHRF1_187	ACGAAGTCTTCAAGATTGAG	UHRF1	879.5	280.5	TTD	-1.777114995	-6.993546681	-2.798084746	-9.116458423	-9.116458423	-9.116458423	-1.622413325	-1.96792243	-3.867184423	-0.709216054	-4.268523857	-0.751621491
UHRF1_177	GTCTTCAAGATTGAGCGGCC	UHRF1	884.5	282.0	TTD	1.97720995	-3.380221413	1.254085192	-3.738828852	-3.586912245	-2.31078002	1.859380428	-1.118583784	1.51664858	0.050141575	1.105775485	0.358331238
UHRF1_178	AGTCTTCAAGATTGAGCGGC	UHRF1	883.5	282.0	TTD	-0.696523753	1.311801552	-1.566835072	-3.177529487	-2.196302857	-2.428295295	-0.265643213	-2.281715315	-0.310323088	-0.423288075	-2.060607952	0.025627418
UHRF1_180	AAGATTGAGCGGCCGGGTGA	UHRF1	890.5	284.0	TTD	-4.830346573	-3.503103247	-5.097867692	-5.549803469	-9.443340218	-9.443340218	1.587256179	-3.045229942	-4.76018717	0.392275934	-0.395735427	-0.47695431
UHRF1_182	AGATTGAGCGGCCGGGTGAA	UHRF1	891.5	284.5	TTD	-9.249309506	-7.126397764	-6.173048207	-0.697529957	-2.032972196	-1.811538387	-0.69268384	-2.271950067	-0.741722057	-1.722998624	-2.324956909	-3.395080107
UHRF1_188	ACCATGGGGCTCCCTTCACC	UHRF1	891.5	284.5	TTD	-9.433218756	-7.310307013	-4.019359014	-9.433218756	0.395383072	-2.346775016	0.103275154	-0.166166329	-3.462231601	-1.860363444	-1.183063676	-0.573132178
UHRF1_189	GCCGGGTGAAGGGAGCCCCA	UHRF1	901.5	288.0	Undefined	-9.691382896	-8.270301931	-3.962379141	-9.691382896	-9.691382896	-5.87215788	-4.218794224	-3.819961097	-1.954394088	-3.237892457	-2.320904976	-2.566534268
UHRF1_184	TCATGGGGTTGTCAACCATG	UHRF1	905.5	289.0	Undefined	8.391004304	6.416600364	6.770912182	4.621986093	4.861220114	6.365778089	-0.554832107	-1.121980712	-4.738712111	-5.007822815	-2.290823799	-0.912323066
UHRF1_186	CTCATGGGGTTGTCAACCAT	UHRF1	906.5	289.5	Undefined	2.877661589	2.377195653	4.398441259	4.471328825	4.618369264	3.980040171	1.190459318	1.18615818	0.421550685	-0.660236363	-1.85942101	0.21544429
UHRF1_183	TCTCATGGGGTTGTCAACCA	UHRF1	907.5	290.0	Undefined	4.382375743	4.814085444	4.217680284	0.849938779	1.349250058	0.63800382	-0.056530072	0.735505409	-1.138378787	-1.38035871	-2.499619717	-0.711519463
UHRF1_185	CTCAGAACTCACGTCTCATG	UHRF1	920.5	294.0	Undefined	-0.925588682	-3.294794704	1.37243194	2.485369138	-1.080963312	2.540759683	-2.103772925	-4.10514427	-2.916006993	-0.798809848	-0.340000916	-2.112808934
UHRF1_176	GCTCAGAACTCACGTCTCAT	UHRF1	921.5	294.5	Undefined	0.935511694	0.024378193	3.748105766	-0.951818602	-0.266799203	-3.627936511	-1.720862208	0.799661353	0.328670229	0.187582114	0.077113161	-0.408035039
UHRF1_181	GGCTCAGAACTCACGTCTCA	UHRF1	922.5	295.0	Undefined	-5.123050136	-2.228446033	-1.623203385	-9.523443983	-0.497516883	-3.593716462	1.357826361	-0.093973812	0.679571565	0.685661143	0.599729163	0.095367206
UHRF1_195	AGGACGGCCCGCTCTTCCCT	UHRF1	926.5	296.0	Undefined	-1.328589341	-0.597224904	0.268053081	-1.755964751	-2.004846851	-3.329622371	-1.398683817	-1.079553383	-0.771335442	-2.655556014	-2.736606281	-1.061977352
UHRF1_197	CAGGACGGCCCGCTCTTCCC	UHRF1	927.5	296.5	Undefined	-0.961079026	-0.105892279	1.274979375	2.325554427	0.799051059	1.766971101	0.515207136	-2.125484085	0.84238401	-0.394707676	0.229744291	0.075290446
UHRF1_200	GCCCCGTGCCCAGGGAAGAG	UHRF1	929.5	297.0	Undefined	-5.250299785	-2.151312733	1.359491372	-1.477106694	0.037940109	-0.762892728	-3.509209859	-1.15085868	-0.261009048	-3.803692387	-2.550091226	-2.171062601
UHRF1_218	CCCCGTGCCCAGGGAAGAGC	UHRF1	930.5	297.5	Undefined	2.127372221	5.67434924	3.278349153	2.130933088	3.752717182	2.147350943	0.949353386	0.147078715	-0.714697761	2.558950312	0.507903062	2.495367569
UHRF1_199	TCCTTGCAGTGCTTGCAGGA	UHRF1	942.5	301.5	Undefined	-4.16262777	-4.891159255	1.254013464	-4.489025365	-3.904778832	-2.506041132	-3.689879089	-4.325906518	-2.83919891	-1.005514871	-1.152705139	-2.949293792
UHRF1_193	GTCGTCCTTGCAGTGCTTGC	UHRF1	946.5	303.0	Undefined	-1.825809579	-0.798315758	-0.254744666	-1.206780821	0.981139941	2.025534189	-0.64106291	1.421444082	0.92975819	2.107710336	1.221370675	1.018567431
UHRF1_196	GCCGTCCTGCAAGCACTGCA	UHRF1	952.5	305.0	Undefined	-0.868806335	-3.289873827	-0.964066894	-6.584666595	-0.409820163	-1.202120682	-2.954855125	1.891335996	0.92250571	-2.020430355	-4.316609781	-0.765643639
UHRF1_192	ACGACGTGAACAGACTCTGC	UHRF1	975.5	312.5	PHD	-3.540052144	-0.865647914	-6.012121001	-0.680274937	-1.817459584	-0.995118203	-3.173139463	-6.409222254	-3.628096777	-2.021109108	-1.807951378	-1.557021092
UHRF1_194	CGACGTGAACAGACTCTGCC	UHRF1	976.5	313.0	PHD	-7.114338605	-6.59210021	-6.548344754	-2.046665314	0.528220299	-1.064159141	-1.656069115	0.091930202	-1.386509164	-0.892316529	-0.737548964	-1.172909323
UHRF1_198	ACAGGTGGCAGGCGCAGACC	UHRF1	983.5	315.0	PHD	-9.534532763	-9.534532763	-1.572769121	-9.534532763	-9.534532763	-9.534532763	-3.639718934	-4.11941699	-4.851379715	-1.319328521	-0.734344395	-3.399384301
UHRF1_211	CCGGCCCCCGCACAGGTGGC	UHRF1	994.5	319.0	PHD	0.535306126	0.839036663	1.323910943	0.426594382	1.692065681	-3.30852899	2.238228304	2.107799958	2.2014275	0.456804129	0.965956991	0.745330929
UHRF1_204	CCTGCCGGCCCCCGCACAGG	UHRF1	998.5	320.0	PHD	-10.07557805	-4.964662964	-3.444295963	-3.194951861	-2.096445228	-2.292783284	-7.339779791	-4.594885779	-3.05999939	-4.087797733	-4.91576949	-2.638244933
UHRF1_212	GTCTGCGCCTGCCACCTGTG	UHRF1	998.5	320.0	PHD	-8.103101233	-7.400532241	-7.532959739	0.26800352	-9.523443983	-9.523443983	-4.560272088	-2.93482848	-5.330995305	-4.303608807	-2.545083588	-2.177680359
UHRF1_223	TCTGCGCCTGCCACCTGTGC	UHRF1	999.5	320.5	PHD	-0.895060663	-6.515900775	2.173335491	3.442576897	0.179712817	1.71978762	-4.543140744	-3.649643932	-2.131815101	-0.421116985	-1.943497909	-2.818490439
UHRF1_213	TGCGCCTGCCACCTGTGCGG	UHRF1	1001.5	321.0	PHD	-10.03264843	-7.085647548	-10.03264843	-3.856939289	-10.03264843	-10.03264843	-2.191316341	-4.371413872	-3.755779655	-2.109134072	-3.991235398	-2.254474196
UHRF1_219	GGTCCTGCCGGCCCCCGCAC	UHRF1	1001.5	321.0	PHD	-3.207396056	-0.502858551	-0.718053741	2.496032904	0.55508996	0.325756312	0.828359931	-2.188036591	-2.003382303	0.152814158	-0.946057189	-0.085337874
UHRF1_222	CTGCGCCTGCCACCTGTGCG	UHRF1	1000.5	321.0	PHD	-0.129144342	-3.861237368	-1.997055127	-4.97479529	-0.951557608	-1.700633274	1.256675385	0.291408758	2.101677735	0.861220437	-0.27927789	1.398312199
UHRF1_221	CCTGCCACCTGTGCGGGGGC	UHRF1	1005.5	322.5	PHD	-0.240740283	-2.372249096	-2.985416376	-2.672931396	-9.504234077	-3.619546987	0.280845202	1.501860366	0.297184277	0.519049302	0.848406956	0.962482898
UHRF1_205	CCACCTGTGCGGGGGCCGGC	UHRF1	1009.5	324.0	PHD	-4.064709687	-2.796640371	-2.772688957	-1.097156636	0.719795304	-1.023485431	1.280712512	0.312746479	0.325316554	0.540830971	-0.054785341	0.153423569
UHRF1_220	GCTGCTTGTCGGGGTCCTGC	UHRF1	1013.5	325.0	PHD	-4.747202528	-4.351282872	-4.066825715	-2.082583796	0.144270336	-2.342041165	-1.886537731	-2.874158241	-2.450474193	-0.36992796	-0.372142364	-1.549689275
UHRF1_202	CGCACATGAGCTGCTTGTCG	UHRF1	1022.5	328.0	PHD	-5.523830243	-8.990972154	-7.676651637	-7.415535487	-4.77089283	-5.377205128	-8.990972154	-2.207868529	-5.007824124	-4.02644965	-2.949559121	-2.289984771
UHRF1_206	TCGCACATGAGCTGCTTGTC	UHRF1	1023.5	328.5	PHD	-9.568838494	-8.147757528	-5.451528321	-7.25834897	-1.315065943	-6.482281485	2.492958739	-0.283319554	0.584997017	0.564649098	1.145843328	1.078117672
UHRF1_203	ATCGCACATGAGCTGCTTGT	UHRF1	1024.5	329.0	PHD	-4.260115356	0.388568226	-2.52733831	-2.269139953	-3.333163139	-2.152905167	0.974340079	0.545638922	-0.555776755	-0.794385596	-0.184966884	-0.692600321
UHRF1_201	CATGTGCGATGAGTGCGACA	UHRF1	1048.5	337.0	PHD	-9.000143323	-9.000143323	-9.000143323	-2.272854356	-9.000143323	-6.753026264	-2.140762798	-3.801795727	-3.4178399	-3.497857333	-3.237769308	-2.693299884
UHRF1_224	GTCCAGGCAGTAGATGTGGA	UHRF1	1060.5	341.0	PHD	-0.106309999	-2.293309096	-4.489765921	-8.937075647	-5.106458117	-6.689958588	-0.081156233	-1.691028386	-4.561879279	-2.77680912	-4.342190968	-3.432024033
UHRF1_214	GCGGGTCCAGGCAGTAGATG	UHRF1	1064.5	342.0	PHD	-9.249309506	-9.249309506	-9.249309506	-9.249309506	-9.249309506	-9.249309506	-9.249309506	-9.249309506	-5.806216288	-3.624147482	-7.519620592	-2.453001717
UHRF1_207	GGCCTTCCACATCTACTGCC	UHRF1	1069.5	344.0	PHD	-1.884037199	-2.63392075	-2.583599129	1.931327942	2.851359113	-1.224849557	-0.695002616	0.951273803	-1.273371086	0.419639484	0.94462858	-0.46060062
UHRF1_215	CACTGCTGAGGGGCGGGTCC	UHRF1	1076.5	346.0	PHD	-2.044465719	-1.592865517	-4.476736048	-5.298899424	0.1742663	-4.425240813	1.407652576	2.436848768	2.579527602	0.891025623	1.518262676	1.036582613
UHRF1_226	TGGGAACACTGCTGAGGGGC	UHRF1	1082.5	348.0	PHD	-1.004469619	-3.077562101	-2.494992559	-0.304453274	-4.089463883	-1.524816444	-0.295990824	-3.855193122	-0.74327848	-1.552331493	-1.031172555	-2.201630386
UHRF1_225	CTGGGAACACTGCTGAGGGG	UHRF1	1083.5	348.5	PHD	-9.178365552	-7.757284586	-9.178365552	-6.867876027	-5.590643377	-5.179328018	-3.645730756	-3.57483732	-3.26531407	0.481546519	-1.691527731	-1.84844493
UHRF1_216	TCGCTGGGAACACTGCTGAG	UHRF1	1086.5	349.5	PHD	-2.615129033	1.383628108	-3.521485372	-2.318213908	-0.510385838	-1.784367434	-9.542401461	-5.465680101	-4.036428653	-9.542401461	-7.048465738	-9.542401461
UHRF1_208	CTCGCTGGGAACACTGCTGA	UHRF1	1087.5	350.0	PHD	-4.140889797	-8.143127233	-2.396912801	-9.564208199	-9.564208199	-8.041315716	-4.601036304	-3.385642138	-2.633676921	-3.622976	-3.522795165	-2.814773515
UHRF1_217	CCTCGCTGGGAACACTGCTG	UHRF1	1088.5	350.0	PHD	3.616857373	4.348654165	3.066712321	0.716296688	3.033966106	0.052144535	0.444505436	-0.521902527	-1.694861172	-1.812965524	-1.575128351	-1.944210789
UHRF1_209	CCTCAGCAGTGTTCCCAGCG	UHRF1	1099.5	354.0	PHD	-1.449618543	-3.178205067	-3.350035771	-3.045236732	-0.576134282	-2.618752244	0.117078614	-0.539992035	-1.617362043	-4.605788977	-0.387927705	0.224857888
UHRF1_191	ACTCACCACTCGTCCTCGCT	UHRF1	1101.5	354.5	PHD	-2.102062906	1.664861332	-2.05016852	2.745392299	1.642480954	2.657254621	-0.323826058	-1.819921678	1.387317145	-2.356061826	-2.612767453	0.300617817
UHRF1_190	CACTCACCACTCGTCCTCGC	UHRF1	1102.5	355.0	PHD	-7.663882517	-5.776830775	-3.978183436	-5.044778815	-5.006881982	-6.411774743	-1.273309314	1.076917046	-2.770307847	-0.093991913	-1.203808941	-1.07684552
UHRF1_210	GTGTTCCCAGCGAGGACGAG	UHRF1	1107.5	356.5	PHD	-7.892910405	-9.313253154	-6.864205481	-3.545944383	-3.244198555	-2.777050349	-4.350081259	-0.501276101	-2.382721876	-1.20986582	-3.977628044	-1.775953516
UHRF1_235	TGGCATCATTCCGGCACTCA	UHRF1	1124.5	362.0	PHD	-7.074427282	-7.07351953	-1.745536293	-5.509197982	-2.828885043	-9.196431272	-1.308379451	-9.196431272	-0.454483812	-1.2258029	-2.091285266	-2.990134656
UHRF1_228	GCAGGTACTGCCCTGAGTGC	UHRF1	1125.5	362.5	PHD	0.045849787	-1.449053712	-4.173150524	-1.043928842	-0.581146638	-0.688133284	0.762340984	-0.205839708	3.539044156	-0.124811275	-0.086734547	-0.482076871
UHRF1_232	CTGGCATCATTCCGGCACTC	UHRF1	1125.5	362.5	PHD	-4.562630692	-0.941753966	-2.215727168	-0.849312964	-0.593658879	-3.889414711	0.855737923	0.976299498	1.473104789	-0.831395471	0.050788035	0.239389587
UHRF1_236	CCACCTCGCTGGCATCATTC	UHRF1	1133.5	365.0	PHD	-6.089698805	-3.53500995	-1.869241849	-0.597343348	0.995582829	-2.354228127	1.677809537	0.332718388	0.976857604	0.501667533	0.197795401	0.186403652
UHRF1_233	GTGCCGGAATGATGCCAGCG	UHRF1	1141.5	368.0	Undefined	-0.733493735	-0.261215314	-2.225215139	-2.942960218	1.912700769	-2.900397667	-2.624893112	-2.117027898	-3.52354899	-0.978878574	0.034807039	-0.896288499
UHRF1_237	TCCCGCCAGTACCACCTCGC	UHRF1	1144.5	369.0	Undefined	-7.410129608	-8.581080483	-10.00216145	-10.00216145	-3.176447574	-10.00216145	-5.833533544	-1.87910983	-3.162006935	-1.206881577	-0.668996026	-2.058691809
UHRF1_239	CCGGAATGATGCCAGCGAGG	UHRF1	1144.5	369.0	Undefined	-4.443413466	-9.326073405	-6.877025732	-1.439458856	-1.411384019	-3.86355241	-3.218902467	-1.936541642	-5.133624727	-4.106238229	-0.881122957	-2.781028169
UHRF1_238	TGATGCCAGCGAGGTGGTAC	UHRF1	1150.5	371.0	Undefined	-8.291441771	-0.088702599	1.861402804	-8.291441771	-2.945097727	-1.165756603	-1.043824441	-0.901910008	-1.195551426	-1.292171655	0.447486756	-5.62932091
UHRF1_240	TGCCAGCGAGGTGGTACTGG	UHRF1	1153.5	372.0	Undefined	-8.970121346	-6.377106503	-5.458152121	-8.970121346	-8.970121346	-6.723004287	-0.435351812	0.488121149	-0.139441619	-2.301345982	-2.01851214	-2.269133962
UHRF1_248	GCCAGCGAGGTGGTACTGGC	UHRF1	1154.5	372.0	Undefined	2.181719483	1.292697095	2.992744062	-1.142351342	0.836899911	-1.131057945	-2.017882254	-1.08573987	-1.118900376	-2.244069221	-1.405399809	0.126441974
UHRF1_247	AGGTGGTACTGGCGGGAGAG	UHRF1	1161.5	374.5	Undefined	-3.94533765	-4.977709583	1.40367509	-0.145307843	1.000604239	1.073728776	-1.443740034	-0.442774287	-8.827997589	-1.677852496	-0.923477454	-0.463160657
UHRF1_246	GAAGAAGGCGAAGATGGCCT	UHRF1	1198.5	387.0	Undefined	0.07754835	3.831508205	1.509992436	-3.360088557	1.807569588	-0.123531561	0.882110132	1.759336381	0.825145787	0.367947141	0.529276263	0.099873701
UHRF1_243	CTGTGAGGACGATGTGGCCG	UHRF1	1204.5	389.0	Undefined	-0.265077799	-2.383224814	1.443582501	6.022435905	5.660213962	7.01637059	0.896776852	1.602550645	1.511498491	0.336409812	0.351919218	0.41776581
UHRF1_229	GTCCCGCTGTGAGGACGATG	UHRF1	1210.5	391.0	Undefined	-5.70949593	-4.537944881	-2.704067627	-3.398878906	-8.939461321	-8.939461321	-1.0514095	-1.674678464	-3.690187321	-2.998229122	-3.177087306	-1.658141125
UHRF1_241	CGGCCACATCGTCCTCACAG	UHRF1	1218.5	393.5	Undefined	-9.220172295	-4.937994308	-9.220172295	-9.220172295	-9.220172295	-9.220172295	-3.875737102	-9.220172295	1.062212151	-9.220172295	-3.178759261	-3.555029677
UHRF1_244	CTTGCCCCAGTCCCGCTGTG	UHRF1	1219.5	394.0	Undefined	-4.097171536	-7.654998419	-4.048906406	-1.742319775	0.400023212	-0.819294987	0.452338756	-0.809163376	1.044501794	1.053729786	0.848616531	-0.945668942
UHRF1_245	GGCCACATCGTCCTCACAGC	UHRF1	1219.5	394.0	Undefined	-0.274990441	-0.813652336	0.711945204	2.076591947	-1.209833466	0.989767907	-1.88446404	-1.042390993	-2.685806904	-1.683010983	-1.011721581	-1.659129365
UHRF1_234	CATCGTCCTCACAGCGGGAC	UHRF1	1224.5	395.5	Undefined	-1.266542691	0.879752214	-1.609354311	-4.395913966	-0.007683791	-0.034602534	2.698899899	2.329099294	1.765351684	0.313845905	0.118404109	0.883558248
UHRF1_227	TCGTCCTCACAGCGGGACTG	UHRF1	1226.5	396.0	Undefined	-1.153772784	-3.402609712	-1.350117616	2.73819355	2.363362906	2.678873714	-0.445293988	-2.955165348	-1.716409579	-0.733011885	0.824231253	-0.128802724
UHRF1_230	ATCGTCCTCACAGCGGGACT	UHRF1	1225.5	396.0	Undefined	-3.640275737	-0.902455284	-1.449324565	0.669497544	-0.095280416	0.852544545	0.965612565	3.084442945	-0.23434661	1.344556695	0.471858006	0.687019029
UHRF1_231	CTCACAGCGGGACTGGGGCA	UHRF1	1231.5	398.0	Undefined	-8.807247715	-4.655177254	-8.807247715	-2.446347437	-4.425870382	-8.807247715	-4.133002331	-4.911008757	1.431582996	-2.606899647	-3.173589185	-2.709033895
UHRF1_242	AGCGGGACTGGGGCAAGGTG	UHRF1	1236.5	399.5	Undefined	-7.774092356	-9.194435105	-9.194435105	-9.194435105	-9.194435105	-4.076491131	-2.973397714	-1.598461506	-7.399901888	-1.817508185	-1.361398486	-2.224524827
UHRF1_278	TCTGTGCCTGGGACAGGGCA	UHRF1	1237.5	400.0	Undefined	-2.865133576	-1.808900588	-1.396023739	0.038318174	-0.431905994	0.143420787	0.035729683	-0.247398025	-1.818114867	-0.804191171	-0.241483727	0.267952649
UHRF1_252	GGACAGGGCATGGCCTGTGT	UHRF1	1247.5	403.0	Undefined	-3.970135506	-9.553346031	-9.553346031	-7.977909363	-9.553346031	-5.250539936	-3.963064738	-3.025479478	-0.639076702	-3.988314232	-2.162811324	-2.689465951
UHRF1_276	GGGACAGGGCATGGCCTGTG	UHRF1	1246.5	403.0	Undefined	1.811051032	-2.00720374	-0.788721108	-3.07519824	-2.486899103	-2.841935004	0.710431084	2.067657665	2.147047074	1.173991813	1.91043935	3.489221883
UHRF1_270	TTCCTTGGTGCGGCCCACAC	UHRF1	1249.5	404.0	Undefined	-2.28605808	-2.733375938	-0.691309327	0.206633067	-0.606530826	1.574489439	2.599866411	-3.784478415	-3.24758185	-1.289361205	-0.476158963	-0.156468843
UHRF1_260	CGATGGTACATTCCTTGGTG	UHRF1	1259.5	407.0	Undefined	-7.013307086	-4.335924654	0.086825855	-0.404756151	3.989426641	1.029198306	-1.033974727	-2.180850596	-0.647432208	0.012330285	-0.597509992	-1.530623134
UHRF1_272	GGCCTGTGTGGGCCGCACCA	UHRF1	1258.5	407.0	Undefined	-3.257079047	-5.437240171	-2.063172157	-7.408928633	-5.68096733	-0.964720281	-0.18659495	-0.797119552	-1.063164058	0.602990925	0.783581087	0.426078207
UHRF1_251	CGGGACGATGGTACATTCCT	UHRF1	1264.5	409.0	Undefined	-4.588884778	-6.15249027	-3.013974511	-2.319258149	1.901261695	-2.9635121	-2.337086286	-3.13344481	-0.037955386	-0.5458187	-0.083815349	-0.185276099
UHRF1_249	GTAGTGGTTGGACGGGACGA	UHRF1	1276.5	413.0	Undefined	-1.65490741	-1.548378841	-5.812268422	1.149486784	-9.122770054	-2.772844943	0.499130113	-5.962987682	-3.540466631	-1.199255695	-2.891452573	-4.333659362
UHRF1_261	TGGGTCCGTAGTGGTTGGAC	UHRF1	1283.5	415.0	SRA	-3.69876248	-9.004707137	-9.004707137	-9.004707137	-9.004707137	-9.004707137	-3.472072341	-9.004707137	-2.400454088	-2.551216697	-2.605599861	-2.906493316
UHRF1_265	ATGGGTCCGTAGTGGTTGGA	UHRF1	1284.5	415.5	SRA	-3.263482242	-4.935165135	-1.581806258	-2.691559978	-1.438196507	-0.853147342	-2.397828191	-2.214062262	-4.007423429	0.04084172	0.236038259	0.53433379
UHRF1_254	CGGGATGGGTCCGTAGTGGT	UHRF1	1288.5	417.0	SRA	-5.80695243	-6.043076126	-3.545090586	-9.274094341	-5.235643514	-6.547045527	-0.927227204	-3.858978569	-0.345133865	-2.123949249	-2.588591855	-2.701859902
UHRF1_255	ATCGTCCCGTCCAACCACTA	UHRF1	1289.5	417.0	SRA	-5.683762493	-2.350102403	-3.614709068	-0.698612159	-2.764436461	3.171598034	-0.851719441	-0.714621423	1.771562279	-0.642724048	-0.024365223	-0.304868842
UHRF1_253	TCCCCGGGATGGGTCCGTAG	UHRF1	1292.5	418.0	SRA	-2.132854758	-1.157741417	-2.474826991	-4.12278557	-4.769435305	1.837650292	-5.621359221	-2.942041708	1.06782955	-0.363536791	-1.378797086	-0.088770255
UHRF1_258	CAACCACTACGGACCCATCC	UHRF1	1300.5	421.0	SRA	-2.646951883	-1.521906834	-1.39592348	-0.49970847	-1.468582254	-0.397743118	1.059450527	-1.270524737	2.288531003	-0.012869128	1.056165762	-0.427170065
UHRF1_263	AACCACTACGGACCCATCCC	UHRF1	1301.5	421.0	SRA	-1.488952874	-0.329848776	-2.2516255	-1.94838764	-3.237557768	-0.245089161	-0.7954205	-2.329631696	-0.590734264	-0.587883537	-0.658429465	-0.710962365
UHRF1_256	ACCACTACGGACCCATCCCG	UHRF1	1302.5	421.5	SRA	-6.387343671	-4.691145497	-10.05812015	-10.05812015	-6.227502624	-5.899218016	-3.346762439	-2.334772215	-2.354917674	-0.401805862	-4.565795974	-0.258760839
UHRF1_262	CCCACGGGGATCCCCGGGAT	UHRF1	1302.5	421.5	SRA	1.58144252	-1.143705171	-1.856716672	0.70161336	-0.990525703	0.382892109	-4.681393305	-2.597001256	-1.662968641	-2.575154171	-1.675783378	-1.481207819
UHRF1_273	GCCCACGGGGATCCCCGGGA	UHRF1	1303.5	422.0	SRA	-2.344115921	-4.963197866	-5.78621186	0.195522722	-0.223523582	2.003191465	-9.474930936	-1.214846305	-9.474930936	-0.647301752	-3.383647346	-2.773943552
UHRF1_274	TGGTGCCCACGGGGATCCCC	UHRF1	1307.5	423.0	SRA	-3.39206724	-2.032171366	-3.476172983	-0.374305588	0.5742372	3.978479336	-2.304775823	0.451976539	-2.559903298	-2.778575861	-3.599434947	-1.787219299
UHRF1_266	ATGGTGCCCACGGGGATCCC	UHRF1	1308.5	423.5	SRA	1.010679995	0.813654068	3.821200481	1.733589798	1.837961896	0.838692611	-0.514860846	1.534572761	1.646943561	-0.115395107	0.692905942	0.770386197
UHRF1_268	ACCCATCCCGGGGATCCCCG	UHRF1	1312.5	425.0	SRA	0.240473132	0.160934356	-0.409904329	-0.21140961	-0.462140793	-0.008227359	-4.639126784	-6.714693553	-6.069176095	-0.691052222	-0.148345098	-0.25039231
UHRF1_269	CCCATCCCGGGGATCCCCGT	UHRF1	1313.5	425.0	SRA	-2.800754953	-2.249924432	-1.99622329	-1.255981345	-1.416479711	-3.542746941	-1.948775403	1.26863372	-1.408363581	-1.3929579	-2.173740986	-0.672892394
UHRF1_264	ACCGCCACATGGTGCCCACG	UHRF1	1316.5	426.0	SRA	-6.125677014	-9.796453497	-5.349143771	-0.865292925	-1.200993958	-3.958258423	-1.544631518	0.623636919	-0.490227186	-0.101048662	-1.524510239	-1.051125949
UHRF1_267	AACCGCCACATGGTGCCCAC	UHRF1	1317.5	426.5	SRA	-3.693458438	-7.548517194	-6.595167637	-4.827264477	-2.737705955	-3.497515692	-0.123978626	1.172808928	-0.131923684	0.151405676	-1.021219449	-1.018588653
UHRF1_271	GAACCGCCACATGGTGCCCA	UHRF1	1318.5	427.0	SRA	-3.186420073	-3.793640284	-4.507630835	-5.484467863	-2.249860729	-7.855112129	-2.719566721	-4.259809668	-3.525313073	-0.871509899	-1.987469904	-0.501465192
UHRF1_275	GGATCCCCGTGGGCACCATG	UHRF1	1323.5	428.5	SRA	-5.263043909	-2.468468725	-3.601097678	-2.976598024	-9.112235276	-4.249040523	-1.777713651	-1.923900456	-6.542242554	-1.863231804	-2.302370418	-1.689765798
UHRF1_277	TCCCCGTGGGCACCATGTGG	UHRF1	1326.5	429.5	SRA	-9.112235276	-9.112235276	-9.112235276	-9.112235276	-9.112235276	-9.112235276	-0.577465742	-3.91388768	-2.096656616	-4.578466428	0.506728004	0.415760257
UHRF1_257	CTGGACTCGGAACCGCCACA	UHRF1	1327.5	430.0	SRA	-1.565640507	-4.375683805	-4.749928363	-1.030951259	1.470699917	-4.040106759	-6.524653435	-4.07688495	-3.343433364	-1.570754438	-0.57269735	-2.610069596
UHRF1_250	ACGCTGCAGGTACCTGGACT	UHRF1	1340.5	434.0	SRA	-4.428797108	-1.537820034	-0.734313237	-9.137390689	-4.917311365	-6.05083368	-1.555465209	-0.118117126	-0.78463108	-2.526918306	0.611548242	0.217448834
UHRF1_259	CATGTGGCGGTTCCGAGTCC	UHRF1	1339.5	434.0	SRA	-9.020567742	-4.508834672	-7.706247225	1.029876013	-1.054095374	-0.265869866	-0.188345252	-1.532074024	-1.186722834	-1.609082075	-1.478890007	-2.071249242
UHRF1_283	ACACCCGACTCGCTGACCTG	UHRF1	1344.5	435.5	SRA	-10.15059597	-4.468701935	-4.736736226	-8.5751593	-6.562873793	-10.15059597	-4.806160775	-2.496619081	-2.750620102	-3.800208072	-2.16472351	-1.95902822
UHRF1_280	CATCCTCAGGTCAGCGAGTC	UHRF1	1352.5	438.0	SRA	-1.533726219	0.185156252	-1.184631902	-0.337489377	-1.607827343	-4.261301294	1.383733744	1.165618611	0.971468272	1.403444182	1.564976172	1.558346453
UHRF1_281	GCATCCTCAGGTCAGCGAGT	UHRF1	1351.5	438.0	SRA	-7.96292889	-4.9817552	-4.441365522	-9.38327164	-5.55265411	-9.38327164	4.146113585	-1.104631664	2.461194398	0.559601363	0.314268576	0.632070869
UHRF1_290	TCAGCGAGTCGGGTGTCCAT	UHRF1	1362.5	441.5	SRA	-3.512880744	-3.966364248	-4.429979166	-5.252142542	-2.597350551	-9.145679291	-0.610909756	-1.564578359	-2.435570603	-1.360271639	-2.526623706	-1.58104546
UHRF1_298	TGCCAGCCACGTGGGGCCGA	UHRF1	1367.5	443.0	SRA	-9.097356143	-9.097356143	-7.783035626	-9.097356143	-9.097356143	-9.097356143	-2.360249088	-3.327203554	-6.025748512	-6.28085143	-4.249421577	-2.525121704
UHRF1_292	GGGTGTCCATCGGCCCCACG	UHRF1	1372.5	445.0	SRA	-0.68592281	-3.269798915	-1.698988162	1.406991902	1.61779056	1.323472966	-0.012908888	-1.013641092	-1.176640388	1.027443101	0.891199548	0.464266072
UHRF1_285	CCGTGTATGCCAGCCACGTG	UHRF1	1374.5	445.5	SRA	-2.143667677	-4.335372449	-3.029476641	-0.503068203	-1.612596704	-2.959755401	-3.014382808	-3.277207487	-6.804489823	-5.664191604	-7.644793631	-9.374482545
UHRF1_284	GCCGTGTATGCCAGCCACGT	UHRF1	1375.5	446.0	SRA	-3.638882286	-4.294980233	2.607619085	2.657382705	-7.324564981	2.453377958	1.616277228	-0.298418978	-0.927226419	0.946998787	-0.297412433	-0.59396032
UHRF1_286	GGCCGTGTATGCCAGCCACG	UHRF1	1376.5	446.0	SRA	-0.761733183	-1.605992031	-2.73526557	-1.814357989	-1.41081188	1.092965018	-6.053045229	-3.84569301	-5.717235856	-2.036806718	-3.725690845	-0.987504633
UHRF1_299	GTCCATCGGCCCCACGTGGC	UHRF1	1376.5	446.0	SRA	0.842535174	-2.043782784	1.289674178	-5.651547444	-0.663352471	-2.92405359	1.932216976	2.193322835	1.491478318	2.503588579	1.532187197	2.211017333
UHRF1_287	CCCCACGTGGCTGGCATACA	UHRF1	1385.5	449.0	SRA	-3.044932263	-3.832820147	-3.540196969	-1.761580381	-2.145338889	-5.258306963	0.548650421	-0.761931386	0.712665194	1.29739066	1.143590636	0.311158733
UHRF1_282	ACGTGGCTGGCATACACGGC	UHRF1	1389.5	450.5	SRA	-3.86189114	3.072946167	-2.226452961	-6.598652528	-0.290606875	-1.686548371	1.660085959	-0.801508039	2.334788765	0.552074964	-0.811670792	-1.627297422
UHRF1_289	AGTACGCTCCGTCGTTGCTC	UHRF1	1397.5	453.0	SRA	-4.55623717	-8.707195566	-8.707195566	-8.707195566	-3.92819104	-2.733791295	-8.707195566	-3.103667335	-3.658548792	-1.104124476	-1.419855164	0.455313612
UHRF1_279	ATACACGGCCGGAGCAACGA	UHRF1	1400.5	454.0	SRA	-9.37095186	-9.37095186	-9.37095186	-9.37095186	-9.37095186	-9.37095186	-9.37095186	-6.573376101	-5.927858643	-9.37095186	-2.971844584	-3.757224035
UHRF1_291	CGGAGCGTACTCCCTAGTCC	UHRF1	1420.5	461.0	SRA	-1.195194158	-7.265607767	-2.966445475	-9.388519509	-2.945920725	-9.388519509	-6.005097536	-9.388519509	-6.316911878	-4.854750661	-4.540584943	-5.302000164
UHRF1_295	ATAGCCCCCCGCCAGGACTA	UHRF1	1420.5	461.0	SRA	1.174367664	-1.033506086	0.171952275	-2.95672766	-1.44893903	-4.618714336	2.334727063	1.629168606	1.795969576	0.266876798	1.178125117	1.021301955
UHRF1_302	CATAGCCCCCCGCCAGGACT	UHRF1	1421.5	461.0	SRA	-0.284072073	-4.295615893	2.177262988	-0.262807171	0.143153353	-4.810581199	-2.042595077	-3.871402704	-0.447119501	-2.453116954	-1.280730916	-1.805862428
UHRF1_296	GCGTACTCCCTAGTCCTGGC	UHRF1	1424.5	462.0	SRA	-0.322571685	0.107630534	-0.206429269	0.528706509	0.272153288	1.71268566	-2.246532058	-4.399475966	0.362207285	-2.274338331	-2.227345642	-3.227642318
UHRF1_301	AGCGTACTCCCTAGTCCTGG	UHRF1	1423.5	462.0	SRA	-5.491338505	-6.569100145	-9.162114988	-9.162114988	-7.481972833	-7.639222506	-3.26730116	-3.50088043	-3.579811566	-4.508014922	-1.516640896	-2.485975329
UHRF1_293	CGTACTCCCTAGTCCTGGCG	UHRF1	1425.5	462.5	SRA	-9.460053105	-4.035583781	-3.168812549	-1.468685029	-0.127475361	-9.460053105	-0.627830615	1.554368573	-1.791447205	0.003871496	-0.457349419	-0.708765548
UHRF1_297	TACTCCCTAGTCCTGGCGGG	UHRF1	1427.5	463.0	SRA	-6.274196921	-4.510445391	-9.220172295	-2.695171269	-3.300735146	-3.204374799	-9.220172295	-1.107425392	0.102835908	-3.059905767	-4.770672547	-1.972186457
UHRF1_300	CATCCTCATAGCCCCCCGCC	UHRF1	1427.5	463.0	SRA	-2.106255646	-0.93019382	-2.615415362	0.843182536	-2.137306102	0.547111713	1.679149402	0.909356413	-0.325299173	0.170363117	-0.086103618	-0.689293506
UHRF1_303	GTACTCCCTAGTCCTGGCGG	UHRF1	1426.5	463.0	SRA	-8.840816325	-8.840816325	-6.850332081	-8.840816325	-8.840816325	-8.840816325	-5.457394352	-3.807490438	-7.046283108	-2.997443679	-2.402642767	-1.626953311
UHRF1_288	AGTCCTGGCGGGGGGCTATG	UHRF1	1435.5	466.0	SRA	-3.565179764	-0.406167191	-5.794863122	-1.62795501	-6.435711709	-0.981882468	-0.759908584	-1.175125941	0.216834463	-1.641358112	-0.333323336	-1.058341258
UHRF1_294	GGGGGGCTATGAGGATGATG	UHRF1	1444.5	469.0	SRA	-1.780483681	-3.895030115	-4.316143376	-1.033619177	0.306823039	0.897582832	0.126530085	0.973944701	-1.870790439	0.801338736	0.672776123	0.394929585
UHRF1_308	TCTTGTCTGTTTCAGGACCA	UHRF1	1451.5	471.0	SRA	-6.185167463	-1.004309885	-1.230902239	-5.684716644	-9.131142837	-6.884025778	0.521524693	-0.928200615	-0.397539259	0.031792454	0.45341073	0.500649236
UHRF1_306	CTTGTCTGTTTCAGGACCAT	UHRF1	1452.5	471.5	SRA	-6.926633592	-9.518665433	-5.829946357	-5.284293523	-3.113104929	-2.432221693	-6.782867173	-2.684491214	-1.781676624	-0.846244451	-0.367501902	-1.078104092
UHRF1_318	TGTATGTGAAAAAATTCCCA	UHRF1	1457.5	473.0	SRA	-9.360307663	-9.360307663	-9.360307663	-9.360307663	-7.680165508	-9.360307663	-6.264658959	-3.221814621	-9.360307663	-9.360307663	-0.437985931	-6.341286959
UHRF1_315	GGGAATTTTTTCACATACAC	UHRF1	1472.5	478.0	SRA	-2.316762888	-0.605037433	-0.945496515	-2.102313975	-2.022144487	-1.632964676	-4.443514396	-4.494338963	-3.424680218	-4.748946567	-1.785299574	-1.977004854
UHRF1_316	TGGGAATTTTTTCACATACA	UHRF1	1471.5	478.0	SRA	1.143097243	0.487735519	1.613457897	2.141004034	0.760898742	0.503813752	0.692161699	-0.882396925	0.624914663	2.152591741	0.5488092	3.003990439
UHRF1_312	TTTTTCACATACACGGGTAG	UHRF1	1478.5	480.0	SRA	-2.871459998	-1.716235128	0.004069508	-3.737287467	1.312728475	-4.724263981	1.877331996	-1.185955885	3.365037718	0.770336089	1.173551466	0.798092576
UHRF1_313	TTCACATACACGGGTAGTGG	UHRF1	1481.5	481.0	SRA	-1.457965724	-1.24987977	-9.600841019	-9.600841019	-9.600841019	-9.600841019	-0.497176486	-4.057423828	1.014637283	-2.492217397	-2.495695012	-3.70297342
UHRF1_307	AGTGGTGGTCGAGATCTTTC	UHRF1	1496.5	486.0	SRA	-5.263909538	-4.652508035	-2.347343336	-4.424811264	-3.588341977	-5.848129012	2.939690263	1.520492929	0.211012742	1.281767358	2.357360118	0.368347445
UHRF1_314	TTCCGCGGTCCTCTTGTTGC	UHRF1	1504.5	489.0	SRA	-3.074397019	-5.476177351	-3.104927057	-7.131758898	-8.707195566	-8.707195566	-1.290708449	0.814734146	-0.376394371	-1.330268646	-0.656867046	-0.472446393
UHRF1_309	GAGATCTTTCCGGCAACAAG	UHRF1	1506.5	489.5	SRA	-9.468337501	-8.047256535	-4.925907543	-9.468337501	-2.38639811	-3.53860998	-3.822624892	-2.940470948	-3.615645963	-5.551486601	-5.018837754	-6.449316797
UHRF1_311	TTCCGGCAACAAGAGGACCG	UHRF1	1513.5	492.0	SRA	0.140943504	-4.72792927	-9.23966234	-9.23966234	-9.23966234	-9.23966234	-9.23966234	-9.23966234	-9.23966234	-9.23966234	-7.509973425	-9.23966234
UHRF1_310	CTGATCACAAGACTGTTCCG	UHRF1	1519.5	494.0	SRA	-6.083287763	-9.313253154	-9.313253154	-9.313253154	-6.877840442	-2.187567985	-5.144625249	-9.313253154	-6.241645522	-6.133840592	-6.819317432	-5.0832478
UHRF1_305	TTCCACAAACCTGTTGGTGT	UHRF1	1549.5	504.0	SRA	-1.951448447	-4.499792831	0.331142998	-0.062913511	-1.470925103	-3.745739338	-9.011525901	-9.011525901	-2.371117735	-3.328639871	-2.920242311	-2.147645821
UHRF1_317	AGAAACTCACCAACACCAAC	UHRF1	1551.5	504.5	SRA	-6.239342852	-2.579084079	-8.098049975	4.376744793	2.516756894	4.678274458	-6.079838278	-3.909968159	-5.551158037	0.581232301	-1.105510064	-0.133885786
UHRF1_304	GGCTGATTCCACAAACCTGT	UHRF1	1555.5	506.0	SRA	-9.16823042	-1.606595667	-6.371755787	-3.454351041	-5.872745264	-5.554463394	0.026522438	-0.017234577	-1.996264393	-4.203707916	-3.832605311	-2.894130112
UHRF1_319	TGACTCTCCCTGCAGGGCGC	UHRF1	1558.5	507.0	SRA	-8.171426899	-9.591769648	-9.591769648	-9.591769648	-7.911627493	-9.591769648	-7.336515757	-2.757595429	-2.324233905	-2.305044693	0.808636146	-0.355162142
UHRF1_333	GCCCCTTCTTGGTCATTGAT	UHRF1	1587.5	516.5	SRA	-1.550838946	-4.031012594	-2.435011302	-0.971927486	0.55023587	-1.060968707	0.638139871	0.202439847	0.645922114	1.141296062	0.906839672	0.962070281
UHRF1_334	GGCCCCTTCTTGGTCATTGA	UHRF1	1588.5	517.0	SRA	3.289990074	-0.575513329	2.010015835	3.447179924	1.978479361	2.755505426	-2.086354878	-1.205501071	0.449386614	-1.920524376	-1.115795883	-1.421576407
UHRF1_336	GCTCCCATCAATGACCAAGA	UHRF1	1595.5	519.0	SRA	-1.831191393	-6.744382014	-3.37300922	-9.691382896	-9.691382896	-9.691382896	-2.574959058	-5.454267798	-7.896849679	-2.149389765	-2.538486211	-3.260527979
UHRF1_340	CTCCCATCAATGACCAAGAA	UHRF1	1596.5	519.5	SRA	0.70499426	-3.608238283	1.919626142	-0.011127747	-0.044077143	-0.864279226	2.005923222	1.989640008	0.667176377	0.194796117	0.277812133	0.122535829
UHRF1_342	TCCCATCAATGACCAAGAAG	UHRF1	1597.5	520.0	SRA	-0.176678744	-5.242175489	-7.936910705	-1.5859934	1.252220559	-0.553984825	3.518839158	-1.423392875	-1.565223329	-0.818528316	-1.239229767	-1.633435274
UHRF1_349	CCTTGGCCTCGGCCCCTTCT	UHRF1	1598.5	520.0	SRA	-1.38083171	0.711888531	-0.428463409	1.3140336	-1.005304816	-1.271087877	1.204557251	1.932913258	2.516445686	0.677398721	0.782806722	1.819740632
UHRF1_343	CAATGACCAAGAAGGGGCCG	UHRF1	1603.5	522.0	SRA	-2.681812915	-2.797067059	-3.234127934	-0.483276567	-0.723718218	-1.106952987	-0.208602594	-1.928123603	0.989696639	1.325700615	1.132886832	0.633154204
UHRF1_337	CGACCGCCAGTCCTTGGCCT	UHRF1	1609.5	524.0	SRA	-2.949629467	-2.14648853	-1.968579025	0.430161138	0.629515345	1.511108878	-0.875989172	0.616571922	2.545260614	0.52500026	1.909134559	-1.391940939
UHRF1_346	CCAAGAAGGGGCCGAGGCCA	UHRF1	1609.5	524.0	SRA	-0.515714471	4.588179629	-0.0519502	-1.030329559	1.465467275	-0.134368426	0.169445699	1.135129398	1.657947317	1.424635345	1.03225853	0.72850152
UHRF1_350	AAGGGGCCGAGGCCAAGGAC	UHRF1	1614.5	525.5	SRA	-3.533060799	-3.104442035	-2.053222805	-2.76561312	-4.275444287	-1.863754305	-1.745275371	-0.608042259	-0.744915019	-0.121286025	0.686732662	-0.23980511
UHRF1_345	CTTCCCCGACCGCCAGTCCT	UHRF1	1615.5	526.0	SRA	1.19559354	-1.428113669	0.672086778	1.04656482	-0.835516217	-2.430987693	0.943549446	0.971287821	2.404404521	0.771077268	0.793925604	0.952466056
UHRF1_348	GGGCCGAGGCCAAGGACTGG	UHRF1	1617.5	526.5	SRA	-1.191621116	-0.045434126	-1.53246636	-0.546047684	-0.237999613	-0.693232032	-0.161228189	0.349455481	0.019154285	0.633743739	0.549822715	0.015177561
UHRF1_335	GAGGCCAAGGACTGGCGGTC	UHRF1	1622.5	528.0	SRA	-2.408969405	-0.320985926	-1.279982637	2.6610508	0.893936042	0.185812098	2.876026777	1.550160763	2.385797767	1.676377498	1.553978852	1.070912165
UHRF1_338	CGAGGCCAAGGACTGGCGGT	UHRF1	1621.5	528.0	SRA	-2.41310698	-0.504558572	0.346064243	3.944784749	3.378743558	2.907164945	0.648063878	2.019738434	1.827539018	1.231409453	1.294872105	1.71413712
UHRF1_330	AGGCCAAGGACTGGCGGTCG	UHRF1	1623.5	528.5	SRA	-2.478422517	-2.037627565	-2.266092336	0.962291249	-3.041550108	-2.984057237	0.348732712	1.185150742	2.113935869	2.37572134	2.286453229	1.876353062
UHRF1_347	GGACTGGCGGTCGGGGAAGC	UHRF1	1630.5	531.0	SRA	-4.836680565	-1.91704846	-2.360500858	-1.17311465	-0.185051951	1.424796672	-1.242457529	1.329697099	-1.000041915	-0.566844749	-0.507976976	0.08950384
UHRF1_331	GGCGGTCGGGGAAGCCGGTC	UHRF1	1635.5	532.5	SRA	-1.476913664	0.868152543	-0.933059862	-0.743823165	-1.075783698	-0.193163255	0.865848639	2.344883803	0.020846258	0.804360361	0.278413302	0.635090962
UHRF1_324	GCGGTCGGGGAAGCCGGTCA	UHRF1	1636.5	533.0	SRA	-9.122770054	-9.122770054	-9.122770054	-9.122770054	-9.122770054	-9.122770054	-3.918991808	-4.74132247	-5.139622023	-4.15824755	-4.274835488	-5.817862703
UHRF1_341	ACATTGCGCACCACCCTGAC	UHRF1	1638.5	533.5	SRA	-4.627467341	-7.682724803	-3.174354458	-4.327776288	-5.767185719	-8.282744063	-0.667740436	-2.805735937	-3.201383496	-2.060307701	-2.300286164	-1.52071991
UHRF1_344	GTCGGGGAAGCCGGTCAGGG	UHRF1	1639.5	534.0	SRA	-6.129170552	-7.473400721	-2.672272057	0.509625897	-4.602441879	-8.073419981	-1.446241633	0.755320382	2.087450143	-2.291090291	-1.460325599	-3.165457546
UHRF1_339	AGGGTGGTGCGCAATGTCAA	UHRF1	1655.5	539.0	SRA	1.536187052	2.847230325	-0.912482516	3.472815159	-0.801878438	3.751485818	-4.661942559	-2.575050577	-3.405193515	-2.797697065	-1.343732643	-1.944851761
UHRF1_351	CAGGGTGGTGCGCAATGTCA	UHRF1	1654.5	539.0	SRA	-3.473875831	-9.526620912	-4.894956177	-0.343692156	-0.931161373	-2.799717422	-0.536154904	0.085859617	-1.195819717	-0.087607037	-0.868116794	-0.256418154
UHRF1_332	GTGGTGCGCAATGTCAAGGG	UHRF1	1658.5	540.0	SRA	-6.188851678	-6.657971776	-8.780883519	-0.800786116	-8.780883519	-8.780883519	-8.780883519	-2.349223783	-6.986350302	-2.002127587	-2.641395833	-1.271445982
UHRF1_320	GTAGCGGTTGCCCTCAGCGG	UHRF1	1687.5	550.0	SRA	-9.474930936	-9.474930936	-4.604557159	-4.534583151	-3.032332151	-3.028862592	-7.219677045	-9.474930936	-7.680397719	-4.941162088	-6.484032535	-4.027449955
UHRF1_321	AGCAAGTACGCCCCCGCTGA	UHRF1	1688.5	550.0	SRA	-7.099351055	-7.098368053	-4.749476779	-9.691382896	-9.691382896	-6.604825888	-2.16744558	-2.961224291	-0.225524311	-1.641835195	-2.823138794	-3.48508628
UHRF1_325	CGTAGCGGTTGCCCTCAGCG	UHRF1	1688.5	550.0	SRA	-5.738545669	-1.447447684	-2.155154445	-7.833885484	-6.480708174	-7.886429669	-2.646917286	-0.794999781	-5.671077366	-1.821279847	-0.907947412	-1.217754404
UHRF1_328	TAGCAAGTACGCCCCCGCTG	UHRF1	1687.5	550.0	SRA	-4.949860519	-8.237373134	-6.347952468	0.116783357	-6.070731925	1.326272764	-3.858184346	-6.860878341	-3.934631393	-1.808627601	-3.259346824	-4.153402487
UHRF1_326	TCGTAGCGGTTGCCCTCAGC	UHRF1	1689.5	550.5	SRA	-0.787929916	-3.342278086	-1.957927453	-0.839948513	-0.522704651	-2.229597765	0.631368912	-2.023353573	-0.957565326	-1.174609226	-0.756538627	-0.666594994
UHRF1_327	ATCGTAGCGGTTGCCCTCAG	UHRF1	1690.5	551.0	SRA	-6.393307603	-1.487806087	-2.369105288	-4.210986214	-6.035550819	-1.9290664	-0.068564372	-0.101343282	0.594773737	-0.033301821	-0.569366335	-0.245136316
UHRF1_322	CCTTGTAGATGCCATCGTAG	UHRF1	1703.5	555.0	SRA	0.841525399	0.910782338	-0.505183797	-3.323861606	-0.533109843	-3.473693707	1.028530011	-2.796030149	-1.571561603	-2.087039107	-0.894267115	1.448323607
UHRF1_323	GCTGAGGGCAACCGCTACGA	UHRF1	1703.5	555.0	SRA	1.880017065	0.227412484	1.361130956	-0.657340376	-0.530226701	-1.490242336	-1.382597768	-0.304009609	3.246036498	-0.411175517	-0.58620509	0.389806497
UHRF1_329	CCGCTACGATGGCATCTACA	UHRF1	1714.5	559.0	SRA	-2.52468634	-4.881998291	0.267949938	-4.439350272	-2.155370849	-6.556465916	-0.903581441	-2.239561614	-1.232651526	1.061419451	-1.525689025	0.79955388
UHRF1_352	CTCTGCAGGTTGTGAAATAC	UHRF1	1728.5	563.5	SRA	-3.083741577	-0.239495236	-3.17732011	-0.433468495	1.846386391	1.061793346	2.274379506	-0.088767779	0.604879183	-1.224295785	0.257577623	-1.079349736
UHRF1_363	TGTGAAATACTGGCCCGAGA	UHRF1	1738.5	567.0	SRA	-2.0592463	-1.684151194	-0.467871727	-6.088471427	-3.017661388	-6.636450199	0.485990916	0.87816956	-1.381814862	-0.169020045	-0.448239195	-0.683259208
UHRF1_364	GTGAAATACTGGCCCGAGAA	UHRF1	1739.5	567.0	SRA	1.509250138	0.826685979	3.514671796	-3.109821125	-3.224572585	-1.839211216	-2.483053512	-2.096922384	-0.634038528	-0.373725201	-0.889511042	-0.605410132
UHRF1_357	TGAAATACTGGCCCGAGAAG	UHRF1	1740.5	567.5	SRA	-3.456813005	-8.988670224	-8.988670224	-8.988670224	-6.553257512	-8.988670224	-8.988670224	-7.411308003	-8.988670224	-3.196834661	-7.258981309	-4.508501117
UHRF1_375	AACCCGGACTTCCCCTTCTC	UHRF1	1740.5	567.5	SRA	-0.062064635	-2.696585769	-3.676737453	0.426064273	1.866935218	0.116713776	0.415654233	-1.874699299	-0.148863417	0.013532493	0.304079178	0.961790205
UHRF1_371	AAACCCGGACTTCCCCTTCT	UHRF1	1741.5	568.0	SRA	-0.301692175	-0.960056241	-1.380468161	1.968648867	0.056377242	-0.718610973	2.778640894	0.239888233	2.04586992	2.446197576	1.510695577	1.793304332
UHRF1_376	TGGCCCGAGAAGGGGAAGTC	UHRF1	1748.5	570.0	SRA	0.690535284	-3.503396913	-2.367497959	-0.76521627	-5.76266798	-6.506728501	3.596828871	0.649155875	1.281284361	1.05309506	0.961734323	1.107019069
UHRF1_378	GGCCCGAGAAGGGGAAGTCC	UHRF1	1749.5	570.5	SRA	-5.666195757	1.012527768	-4.621272115	-5.443435491	-0.535010951	-4.383769453	-9.33697224	-3.56681965	-2.593236707	-2.951391753	-1.548590071	-2.587537556
UHRF1_358	GTAGCGCCACACGAGAAACC	UHRF1	1756.5	573.0	SRA	-7.134977069	-3.832511736	-4.714551101	-9.256981059	-2.578748806	-9.256981059	-9.256981059	-4.744336382	-5.813887842	-2.707267421	-9.256981059	-3.997429833
UHRF1_359	GGAAGTCCGGGTTTCTCGTG	UHRF1	1761.5	574.5	SRA	-7.63583611	-9.056178859	-9.056178859	-9.056178859	-6.127564881	-0.887903249	-0.429002021	-7.478816638	-5.613085642	-2.150781294	-9.056178859	-2.815582105
UHRF1_360	TCGTGTGGCGCTACCTTCTG	UHRF1	1776.5	579.5	SRA	-2.698090593	-2.994167059	2.403669893	-8.676061092	-5.380575936	-8.676061092	-1.259573974	-0.379101395	-3.739263654	-0.583282145	-0.051025529	0.350537222
UHRF1_365	CATCATCGTCCCTCCGCAGA	UHRF1	1778.5	580.0	SRA	-9.33697224	-9.33697224	-7.346487996	-9.33697224	-5.749250065	-9.33697224	-3.079892553	-4.824327562	-9.33697224	-3.443840237	-2.44040114	-5.5889619
UHRF1_361	TGTGGCGCTACCTTCTGCGG	UHRF1	1779.5	580.5	SRA	-8.441714721	-6.631039255	-9.86205747	-2.527553515	-9.86205747	-9.86205747	-9.86205747	-3.896011128	-1.894126618	-1.126899616	-3.820644437	-6.11404713
UHRF1_362	GTGGCGCTACCTTCTGCGGA	UHRF1	1780.5	581.0	SRA	-7.717238241	-9.839242231	-8.524921714	-6.392816039	-6.543757075	-5.680340093	-1.191555703	-3.546731904	-6.100997445	-4.100853222	-3.121629778	-2.809263444
UHRF1_370	CGGAGGGACGATGATGAGCC	UHRF1	1796.5	586.0	SRA	-0.666702175	3.352891165	-2.112700908	-3.745194029	-3.396533199	-5.475017345	3.839141882	3.209562943	1.475857415	0.383349128	0.592565249	0.389770285
UHRF1_354	ACGATGATGAGCCTGGCCCT	UHRF1	1803.5	588.5	SRA	-1.889717875	-5.698136795	-1.759354394	-0.198571433	0.230195427	0.819660124	-0.566179152	-2.39921385	-2.937465777	-1.035976733	-0.788579753	-1.340266535
UHRF1_377	CCCTCCTTCGTCCAAGGGCC	UHRF1	1803.5	588.5	SRA	-4.696925134	-0.572766996	-2.153421365	-4.639237288	-4.921342289	-3.999389692	1.223083628	1.382702506	-0.372329867	0.885375775	0.4379244	0.498749994
UHRF1_367	CCTTCCCCTCCTTCGTCCAA	UHRF1	1808.5	590.0	SRA	-0.827749033	-2.938202407	0.618767815	-3.217803175	-3.178950416	1.702800184	0.981467766	-6.347671172	-4.970077361	-1.362395922	-1.444572312	-0.96714157
UHRF1_372	TCCTTCCCCTCCTTCGTCCA	UHRF1	1809.5	590.5	SRA	-4.36376817	0.02129092	-4.188385755	-5.724055129	0.625240552	-1.307641163	-3.071372758	-8.034544653	-1.394136487	-1.614609648	-8.034544653	-1.517210891
UHRF1_356	TGAGCCTGGCCCTTGGACGA	UHRF1	1810.5	591.0	SRA	-9.33697224	-9.33697224	-9.33697224	-1.186327637	-9.33697224	-3.701353629	-9.33697224	-6.53939648	-2.846961231	-4.682872173	-5.683589452	-3.723244415
UHRF1_366	CCTGGCCCTTGGACGAAGGA	UHRF1	1814.5	592.0	SRA	-2.388335542	-6.640828079	-5.11653275	0.116001118	-0.512478144	-3.443688141	-1.516391586	-0.857206914	-1.210097565	-2.653430081	-1.005810128	-2.037348826
UHRF1_368	GCCTGGCCCTTGGACGAAGG	UHRF1	1813.5	592.0	SRA	-0.939338761	0.663644811	-4.466515965	-9.476574597	-7.041161886	-7.953682114	-0.905559986	-4.278227001	-6.906581875	-2.246808289	-3.59603418	-1.607893278
UHRF1_369	CTGGCCCTTGGACGAAGGAG	UHRF1	1815.5	592.5	SRA	-8.895903695	-4.012105314	-8.895903695	-8.895903695	-8.895903695	-8.895903695	-8.895903695	-8.895903695	1.428758074	-4.362134847	-2.311255594	-2.621803387
UHRF1_379	TCAGCCCCAGCTTCTTGATC	UHRF1	1832.5	598.0	SRA	-3.78323439	-5.032913622	-1.017140319	-7.004602084	-1.975816537	-6.588042793	-1.963800104	-0.838635137	-3.402040126	-1.903605941	-1.000534983	1.258079573
UHRF1_373	GAAGGACCGGATCAAGAAGC	UHRF1	1837.5	600.0	SRA	-9.22213319	-7.801052225	-5.911631558	-1.704986422	-1.751534338	-2.87220808	0.318022106	-2.89355719	-1.342194331	0.038816903	-0.62271863	-2.008270176
UHRF1_374	AAGGACCGGATCAAGAAGCT	UHRF1	1838.5	600.0	SRA	-2.438013457	0.807847926	-6.588548418	-0.45386248	0.353370496	-4.951373986	-0.311360545	-9.385023051	-3.879050244	-3.352149652	-3.562356346	-4.341601028
UHRF1_380	AGGACCGGATCAAGAAGCTG	UHRF1	1839.5	600.5	SRA	-5.728181842	-7.276046583	-9.398958325	-9.398958325	-9.398958325	-9.398958325	-6.30330962	-9.398958325	-9.398958325	-7.068488623	-4.551023759	-9.398958325
UHRF1_353	GAAGCTGGGGCTGACCATGC	UHRF1	1852.5	605.0	SRA	-1.712059621	-4.884016836	0.196162148	-2.672554568	-5.335577292	-5.552427795	0.09217725	0.608672298	-1.088714104	1.376823056	1.183887931	0.999524589
UHRF1_355	CCATCCCAGACACACCTGCA	UHRF1	1855.5	606.0	SRA	-10.00785601	-10.00785601	-8.69353549	-7.697366483	-7.572443296	-3.332915584	-10.00785601	-6.848073636	-6.024707978	-4.02007569	-5.902182897	-6.080685533
UHRF1_381	TTCCTCCTGAAGTATCCAGA	UHRF1	1862.5	608.0	SRA	-8.650077991	-8.650077991	-8.650077991	-8.650077991	-8.650077991	-8.650077991	-5.026849151	-3.234962219	-2.082909478	-1.541454369	-2.510590306	-5.98795713
UHRF1_387	AGGGCTTCCAGGTAGCCTTC	UHRF1	1866.5	609.5	SRA	-1.871938204	-0.159085895	-0.738829357	-9.326073405	-0.658445469	-5.506848388	0.146711686	-1.132878898	-0.284677491	0.895258099	1.039291422	1.255484948
UHRF1_384	GAAGTATCCAGAAGGCTACC	UHRF1	1870.5	611.0	SRA	-1.798176317	-1.85495454	-2.691509935	0.191122751	1.731819529	-0.102174727	-0.082129379	-2.144842635	-2.222544742	-0.509686273	1.411964747	-0.061299047
UHRF1_399	CTCGGTTGGCCAGGGCTTCC	UHRF1	1877.5	613.0	SRA	-0.860906693	-2.249675236	-0.268977662	0.164686172	-1.022767809	-0.493363822	0.819760656	4.004761582	1.545390763	0.754368232	0.588394551	1.032211125
UHRF1_402	AGAAGGCTACCTGGAAGCCC	UHRF1	1879.5	614.0	SRA	-4.427289444	-3.540487307	-2.055876024	2.445673853	0.356971042	-3.943079319	-2.503643952	-1.784601629	-1.566279041	-0.924927332	-2.628088094	-0.964212838
UHRF1_382	CTCTCGCTCTCGGTTGGCCA	UHRF1	1885.5	616.0	SRA	0.324391804	-2.649059209	2.230642909	2.15555236	5.302221128	5.153955946	2.864819011	0.801000184	-1.565209959	-0.904628991	-1.392062124	-1.112345238
UHRF1_388	TCTCTCGCTCTCGGTTGGCC	UHRF1	1886.5	616.0	SRA	3.557347904	0.31720838	-1.046500088	0.717260294	1.043852189	-2.291423056	0.611944783	1.921367554	0.133739396	-0.123882534	0.447464732	0.77321221
UHRF1_389	CTCCTTCTCTCGCTCTCGGT	UHRF1	1891.5	618.0	PBR	-4.029216819	-9.335161475	-5.6464424	-9.335161475	0.021873159	-9.335161475	-2.238492796	1.370249309	1.044009285	-2.382064263	-2.047821073	-1.973726942
UHRF1_396	TGTTCTCCTTCTCTCGCTCT	UHRF1	1895.5	619.0	PBR	-2.226783811	-1.73111817	1.204736559	2.204363623	-1.812400761	-1.377285091	0.043331634	0.470512234	-0.808595804	-0.958122686	1.044700155	-1.467801497
UHRF1_393	GGCCAACCGAGAGCGAGAGA	UHRF1	1900.5	621.0	PBR	-1.0693222	-2.36751214	0.046618501	-2.974261197	-6.039676319	-4.567966115	-2.975061737	-2.20694433	0.297032794	-2.313347493	-1.592860175	-0.469569743
UHRF1_404	GAGAGAAGGAGAACAGCAAG	UHRF1	1914.5	625.5	PBR	-5.068524147	-5.067406363	-1.031329526	-4.719465368	-9.34958435	-9.34958435	0.183238858	-0.493696556	-2.105354091	-1.590771811	-1.807906614	-1.718798421
UHRF1_405	AGAGAAGGAGAACAGCAAGA	UHRF1	1915.5	626.0	PBR	-0.553423619	-1.745270609	-3.417607807	-3.274398887	-4.470015099	-2.572094053	-2.071222797	-1.403065799	-2.588930929	-1.144139525	-1.932560402	-2.283936302
UHRF1_383	AGGGGGGCTTCGCGTCCCCC	UHRF1	1956.5	639.5	PBR	-1.145735185	-1.753257931	2.028661363	-2.157975963	2.71579123	-2.437177189	1.274647253	1.913851946	1.287752574	1.466487626	1.395185898	2.223292365
UHRF1_390	ACTTGCCCTTGCCCGTCCTG	UHRF1	1961.5	641.0	PBR	-4.167889176	-3.027887843	-2.853141177	-3.619395786	-1.97674737	-4.656104903	-0.744273204	-1.775630936	-1.445481004	-2.829904015	-1.649856623	-1.80042491
UHRF1_394	CTTGCCCTTGCCCGTCCTGG	UHRF1	1960.5	641.0	PBR	-0.929961806	-2.127568895	-1.845793037	-5.96474315	-3.93884275	-3.647404402	-1.21059337	0.789415666	0.065537278	-0.419266023	0.024120326	-0.617429953
UHRF1_395	GGCTTCGCGTCCCCCAGGAC	UHRF1	1961.5	641.0	PBR	-4.669777688	-3.935765727	-4.733074336	-2.565194599	0.429582718	3.664520449	1.548807797	-1.220210335	-0.64372955	-0.773141693	-0.651603703	-0.739822721
UHRF1_400	GGGCTTCGCGTCCCCCAGGA	UHRF1	1960.5	641.0	PBR	-4.010260774	-0.372512959	-2.336836004	-1.185878597	1.366670983	-0.973920177	2.746998439	1.50146788	1.059217303	0.763275945	2.50377223	0.487896898
UHRF1_385	CACTTGCCCTTGCCCGTCCT	UHRF1	1962.5	641.5	PBR	0.848264408	-2.586722386	-1.168625363	-0.487256383	-5.860488367	-2.481033099	-0.248117694	0.411941909	-0.003999571	2.46433268	2.022419295	1.172073599
UHRF1_391	CCACTTGCCCTTGCCCGTCC	UHRF1	1963.5	642.0	PBR	1.46584805	1.61568224	-0.646130974	2.412806903	0.706172875	1.463996719	2.580660259	2.831793086	2.6289342	0.691816101	1.195906389	1.264994697
UHRF1_392	GCGTCCCCCAGGACGGGCAA	UHRF1	1967.5	643.0	PBR	0.276377967	-0.832906021	3.049901781	-1.517724562	1.925935287	-3.601645707	0.09052694	0.86554946	0.793288542	0.208904126	-1.216816602	-1.874953042
UHRF1_398	CGCGTCCCCCAGGACGGGCA	UHRF1	1966.5	643.0	PBR	-0.72012854	-3.745419509	0.281626547	-4.106378653	-6.590051455	-9.518665433	1.389771614	1.625374836	2.638905565	1.446921635	1.447258668	1.445555711
UHRF1_401	CCAGGACGGGCAAGGGCAAG	UHRF1	1974.5	645.5	PBR	-7.887380943	-4.693599812	-0.451575523	-2.580434726	-1.83712484	-1.3735811	2.701547862	0.571137174	0.158134892	0.489203027	-0.392307078	0.330515284
UHRF1_403	CGGGCAAGGGCAAGTGGAAG	UHRF1	1980.5	647.5	PBR	-4.110245582	-3.158731945	-2.700851106	-4.906315481	-3.127816281	-2.271277494	0.334539761	2.001281984	1.110320936	0.060030262	-0.270916909	0.234856758
UHRF1_397	GGGCAAGTGGAAGCGGAAGT	UHRF1	1987.5	650.0	PBR	-2.290892602	-4.019797683	-3.209474702	-1.101831099	-2.377038599	-4.523577586	-0.40166892	0.752838792	1.607878493	0.191838861	0.022094353	0.424046935
UHRF1_386	AAGTGGAAGCGGAAGTCGGC	UHRF1	1991.5	651.0	PBR	-1.142996859	-0.131325415	-1.522406295	1.795834261	1.891329089	-0.794361117	2.220988845	0.695917525	2.113957349	0.918038297	0.489918426	-0.036025085
UHRF1_410	CCCCACCCTCTTCCAGGAGG	UHRF1	1997.5	653.0	PBR	0.77396864	-0.028598083	-0.223798663	-4.130016729	-0.157314872	-0.310383093	1.381613303	0.615327781	2.158025578	2.022946069	0.946087892	1.958740922
UHRF1_411	GCCCTGCTCGGGCCACCTCC	UHRF1	1998.5	653.5	PBR	0.366526708	0.11654034	0.393227537	-1.483490764	-1.431934373	-3.271413155	3.054660448	2.660632212	1.978971759	1.547003507	0.896466937	1.675376026
UHRF1_406	TTCCAGGAGGTGGCCCGAGC	UHRF1	2007.5	656.5	PBR	-3.700433789	-6.755691251	-2.225843064	-6.083507163	-3.612636609	-1.278782242	0.200103379	-0.016549931	-1.68214449	0.100711713	-0.287830887	-0.2130831
UHRF1_408	TCCAGGAGGTGGCCCGAGCA	UHRF1	2008.5	657.0	PBR	-1.251934526	2.737651761	1.360016217	2.392121273	2.295398258	2.214958531	1.422037298	0.898136274	0.202416844	0.782110479	0.954506083	0.641503276
UHRF1_409	CGCGGGGACCCGCCCTGCTC	UHRF1	2009.5	657.0	PBR	-3.295925045	-1.982719898	-1.141216496	-2.106863543	-3.154236499	-6.572579766	0.633576403	2.93899443	1.727848367	1.176803109	0.799508657	0.266297316
UHRF1_407	GCGCGGGGACCCGCCCTGCT	UHRF1	2010.5	657.5	PBR	-1.090043633	-0.565587094	-0.872585836	-0.791480224	0.098493633	-0.747493952	1.433099303	2.877877297	1.244135379	1.473913051	1.115951315	1.551887185
UHRF1_413	GGAGGTGGCCCGAGCAGGGC	UHRF1	2012.5	658.0	PBR	-1.372456212	1.420556909	1.003248167	1.63640442	1.015755529	-0.635566689	-1.02676962	-3.424218223	0.055302974	-0.724985783	0.89968975	-0.638977009
UHRF1_418	TTTCTTGGATGTCCGGCGCG	UHRF1	2023.5	663.0	PBR	-9.333348435	-2.053847489	-4.078932237	-5.439811687	-3.086251873	-5.514123419	-0.16201419	0.315246137	0.468069919	0.698290403	-0.610150118	0.468884415
UHRF1_419	TTTTCTTGGATGTCCGGCGC	UHRF1	2024.5	663.0	PBR	-5.743185725	-4.246784418	-2.691509935	-3.39149774	-2.731617703	-0.776723094	-0.457924005	0.042718112	-0.109336484	-0.434811352	-1.333977321	-0.344735904
UHRF1_420	GTTTTCTTGGATGTCCGGCG	UHRF1	2025.5	663.5	PBR	-0.796837302	-2.699758093	-1.751852129	-2.215948967	-9.190434466	-6.103877457	0.067937606	-1.162887387	-1.728535297	-2.040289374	-1.860926522	-1.127139528
UHRF1_436	CCTTGGTTTTCTTGGATGTC	UHRF1	2030.5	665.0	PBR	3.000517066	-0.981572144	-1.696311482	-5.417180687	-2.49606065	-7.340714397	2.088085102	1.006103748	1.39280342	-0.114870383	0.239747611	0.506805806
UHRF1_434	GGGCTCCACCTTGGTTTTCT	UHRF1	2038.5	668.0	PBR	-3.961715685	-3.131249541	-3.118199792	2.882511432	-1.354245023	1.96820513	0.653738297	2.35641359	2.142959471	0.665388228	0.968418966	0.623513755
UHRF1_432	CCGGACATCCAAGAAAACCA	UHRF1	2041.5	669.0	PBR	-2.380980259	-4.383346416	-4.692287682	-0.893944319	-5.036219962	-2.43697629	-6.467012754	-7.249858516	-1.792659488	-1.438288537	-2.666090358	-0.758813635
UHRF1_440	GACATCCAAGAAAACCAAGG	UHRF1	2044.5	670.0	PBR	1.492970571	-9.505844708	-7.056797035	-9.505844708	-9.505844708	-9.505844708	-9.505844708	-9.505844708	-4.569047271	-5.408338153	-5.85246192	-6.486824004
UHRF1_435	GAGACTGTAGGGCTCCACCT	UHRF1	2047.5	671.0	PBR	-2.570191612	-0.903936807	-0.499828772	-2.085089571	-2.82256739	-2.290650459	-1.527253135	-2.09739369	-0.634183437	-0.251765623	-0.098978211	-0.232133007
UHRF1_424	TGCTGGGCCGTGAGACTGTA	UHRF1	2058.5	674.5	PBR	-0.023629697	-5.159174688	-2.015936267	-1.666764425	2.648640375	3.65930107	1.677976292	1.900510696	0.14920548	-0.495809439	0.00625634	0.317491803
UHRF1_428	CTGCTGGGCCGTGAGACTGT	UHRF1	2059.5	675.0	PBR	-0.891170957	-0.439430232	-3.849934735	-3.137544012	-0.281237532	-0.210006812	-1.648494468	-2.530149528	-1.479408246	0.065906357	-0.197797054	0.321765972
UHRF1_425	GGTGGAGCCCTACAGTCTCA	UHRF1	2062.5	676.0	PBR	-7.723268851	-2.428990079	-9.1436116	-9.1436116	-9.1436116	-9.1436116	-0.77187407	-1.608071341	-3.803600786	-1.319208523	0.706562825	-1.964698079
UHRF1_441	CTCTGATGAGGCTGCTCTGC	UHRF1	2075.5	680.0	PBR	-2.035997	-0.467256406	1.64026166	-0.787659788	-1.34186797	-0.394295037	1.11409498	1.643834596	0.426647379	0.133672669	-0.39903819	0.093830797
UHRF1_442	TCTGATGAGGCTGCTCTGCT	UHRF1	2074.5	680.0	PBR	-7.336386511	-0.009262309	0.866539585	-9.458390502	-2.524667521	-6.731341687	-4.410478917	-1.81869728	-3.181521726	-2.602323756	-3.577850085	-4.070873335
UHRF1_437	TGCTCTTGTCCTCTCTGATG	UHRF1	2087.5	684.0	PBR	-7.487851716	-8.188774741	-9.609855706	-9.609855706	-5.228478373	-4.344069143	-7.354601815	-5.533134347	-2.488158491	-4.107569716	-6.618957305	-4.350304481
UHRF1_438	GCAGAGCAGCCTCATCAGAG	UHRF1	2089.5	685.0	PBR	-9.518665433	-9.518665433	-9.518665433	-9.518665433	-9.518665433	-9.518665433	-9.518665433	-7.941303212	-7.724132216	-6.049531351	-5.230860451	-2.009227896
UHRF1_430	ACAAGAGCAACGCCAAGCTG	UHRF1	2112.5	692.5	PBR	-10.0337653	-8.612684333	-8.719444781	-1.923904874	-10.0337653	-7.78664824	-4.007825973	-0.928816175	-7.463772577	-4.66580345	-3.8476322	-2.927398113
UHRF1_439	CAGGACCTCATTCCACAGCT	UHRF1	2113.5	693.0	PBR	-5.022965373	-4.124710534	-5.315930111	-9.304025576	-9.304025576	-9.304025576	-4.10024733	-5.227304216	-2.433112099	-3.271152177	-1.132829723	-1.350181485
UHRF1_429	CAACGCCAAGCTGTGGAATG	UHRF1	2119.5	695.0	PBR	-0.676333169	-9.344192655	-3.536489583	-3.335916011	-9.344192655	-3.097278281	-2.329366234	-1.887937843	-4.968996287	-3.719030631	-1.953657947	-0.817715416
UHRF1_433	CAAGCTGTGGAATGAGGTCC	UHRF1	2125.5	697.0	PBR	-2.634270612	-6.265558491	-5.169854258	-3.380713076	-1.442799165	-8.858573334	-2.832634008	-2.075469708	2.303982805	-3.803832235	-3.899020225	-2.369493772
UHRF1_421	GCCGGTCCTTGAGTGACGCC	UHRF1	2132.5	699.0	PBR	1.558637215	4.644994303	2.353589275	2.727157612	4.292865368	3.297607184	-0.71095015	-1.382489367	-2.10813394	0.014743889	-0.174571809	-0.518275431
UHRF1_426	TGAGGTCCTGGCGTCACTCA	UHRF1	2137.5	701.0	PBR	-6.027390434	-6.026318577	-9.494532345	-4.464014863	-0.850561676	-9.494532345	-2.635151821	0.593410426	0.514717416	-2.385908723	-0.717012684	-0.507795129
UHRF1_427	TCCTGGCGTCACTCAAGGAC	UHRF1	2142.5	702.5	Undefined	-3.073790787	-0.023402577	0.934076295	-0.620465072	-1.62453515	-0.678332959	-0.689806126	-2.14519764	-2.455301478	-2.350954895	-1.194232259	-2.088801582
UHRF1_422	GGCGTCACTCAAGGACCGGC	UHRF1	2146.5	704.0	Undefined	-3.822710673	-1.819209888	-3.949037365	-3.726225401	-1.553979466	-3.905808569	-0.721359662	-1.451356946	-1.001711169	-2.166340299	0.258991043	-1.285438787
UHRF1_431	CCGGGCTGCCGCTCGCCGGC	UHRF1	2150.5	705.0	Undefined	-0.541844256	-2.024683273	1.978059797	-5.722088862	-9.409322152	-1.486274391	0.608896468	1.675323836	1.967968452	0.40061667	0.713850994	1.187211323
UHRF1_423	CTCAAGGACCGGCCGGCGAG	UHRF1	2153.5	706.0	Undefined	0.461856472	-3.372358223	-1.496737014	-4.326365018	-1.027245327	-2.054846262	1.406506187	-1.44429219	1.523753347	0.076390566	0.893614299	1.381710753
UHRF1_414	CCTACCGGGCTGCCGCTCGC	UHRF1	2154.5	706.5	Undefined	-5.300251503	-2.046357505	-2.265071159	-0.528231243	-1.794396963	-9.810857877	0.496614391	1.017723959	1.460897627	1.277289692	1.320634472	0.700441845
UHRF1_417	CCGGCCGGCGAGCGGCAGCC	UHRF1	2161.5	709.0	Undefined	-0.34196604	-1.093736157	-0.074205546	-1.336584843	-2.041063338	-4.64523484	2.418273218	0.578027294	2.314002276	0.898183276	0.319009325	0.424321538
UHRF1_415	CCGGCGAGCGGCAGCCCGGT	UHRF1	2165.5	710.0	Undefined	-2.186659221	0.485214818	-2.925451354	-0.875287916	0.654203881	1.14273987	-2.309458431	-0.824699759	-0.840669787	-1.302229223	-1.023838849	0.207810572
UHRF1_453	CCACTTTACTCAGGAACAAC	UHRF1	2174.5	713.0	Undefined	-9.247385227	-5.095314765	-9.247385227	-7.671948559	-9.247385227	-9.247385227	-0.409201916	-6.087602855	-6.175777595	-2.017618918	-1.222494617	-2.19792682
UHRF1_448	ACGTCTCCTCCACTTTACTC	UHRF1	2183.5	716.0	Undefined	-9.587212483	-9.587212483	-5.599117018	-1.762258326	-9.587212483	-4.549288908	-1.935933258	-2.303934225	-0.091442598	-2.076756195	-2.237074122	-2.036181013
UHRF1_450	CCAGTTGTTCCTGAGTAAAG	UHRF1	2185.5	717.0	Undefined	-4.139220376	-6.978711264	-9.101623006	-0.267281305	-6.666210294	-2.819548118	-4.228480478	-5.941840634	-3.595650198	-3.25825036	-4.038470362	-3.84207178
UHRF1_454	GTTGTTCCTGAGTAAAGTGG	UHRF1	2188.5	718.0	Undefined	-7.183871829	-3.881406496	-4.858566094	-5.071503909	-9.305875819	-7.058758761	-1.781938503	-2.177658674	-6.735883097	-5.595584878	-4.146067259	-4.342344867
UHRF1_451	GCTCCTGACAGCAGATACAC	UHRF1	2207.5	724.0	Undefined	-8.09672631	-9.517069059	-9.517069059	-9.517069059	-2.258577715	-6.430512051	-4.643926531	-6.068011415	-7.722535842	-1.884402069	-1.939956278	-1.727266022
UHRF1_452	GTTCCAGTGTATCTGCTGTC	UHRF1	2215.5	727.0	RING	-2.913087967	-2.469617076	-7.146906446	-4.903018779	-4.479147905	-7.614498207	0.768962556	-2.705730953	-3.005371197	0.877488557	1.095385384	1.363334147
UHRF1_455	GTGTATCTGCTGTCAGGAGC	UHRF1	2221.5	729.0	RING	-7.606969378	-0.158658383	-1.890176842	-3.019035484	-0.848388492	0.69404307	-3.494677332	-4.283415702	-2.187157614	-3.731513362	-0.601671061	-2.057401849
UHRF1_456	GCTGTCAGGAGCTGGTGTTC	UHRF1	2229.5	731.5	RING	-2.854332589	-0.762354646	0.415682325	-0.400975861	1.74504376	-3.718274612	2.60327203	-0.532145997	0.858980504	1.221978075	1.028968121	-0.208878613
UHRF1_447	GGCACACGGTCGTGATGGGC	UHRF1	2237.5	734.0	RING	-8.977105152	-8.977105152	-6.180630519	-8.977105152	-8.977105152	-8.977105152	-5.881456447	-5.080866195	-6.40711243	-3.609143303	-2.197340377	-2.638245254
UHRF1_444	TGCTGGCACACGGTCGTGAT	UHRF1	2241.5	735.5	RING	0.830914937	-2.62181237	-4.793259338	-4.676197601	-1.022485714	-5.296802484	-1.180240322	0.626852212	-0.985963915	0.709264747	-0.835243846	0.448179091
UHRF1_445	GTGCTGGCACACGGTCGTGA	UHRF1	2242.5	736.0	RING	-0.251700912	-0.544225727	0.159257575	0.130311345	4.466271457	1.219626357	-4.149676847	-5.332913816	3.546978616	-1.594359894	-1.778916206	-2.137100672
UHRF1_449	GCACACGTTGTGCTGGCACA	UHRF1	2251.5	739.0	RING	-2.104880983	-5.042629901	-4.338497063	-6.595146942	-3.463982848	-7.505239746	1.524138862	-2.544526855	1.728266913	-0.744528995	-0.38843259	-1.587332234
UHRF1_443	TCACCTTGCACACGTTGTGC	UHRF1	2258.5	741.0	RING	-1.939737366	-1.871821625	-2.032208234	-4.777481027	-0.81214047	1.211708383	-4.630481145	-1.767906787	-0.084591807	-0.422537422	-0.953090929	-0.692447526
UHRF1_446	GTGCCAGCACAACGTGTGCA	UHRF1	2266.5	744.0	RING	4.348279752	-2.830713521	-0.315634219	1.734454413	2.193452048	0.715522611	1.289454883	0.655226748	0.650373918	0.440304754	0.977363158	0.478743349
UHRF1_457	CTGTGTCTTACAGGACTGCC	UHRF1	2275.5	747.0	RING	-5.500643966	-3.383421551	-6.977301634	-2.111610666	-0.810980808	-3.129590804	4.184252128	2.21371275	1.445742365	2.333473898	0.729754338	0.379203568
UHRF1_468	GTGCCCGAAAGGATCTGTCC	UHRF1	2282.5	749.0	RING	1.232142641	0.131731544	-3.460890096	0.659135883	0.367533343	-0.665086722	-2.206605229	-1.849739948	-0.462600373	0.408082747	-1.389627548	-1.14963127
UHRF1_474	ACTGCCTGGACAGATCCTTT	UHRF1	2289.5	751.5	RING	-2.150490113	-0.665555686	-1.345326926	-6.141250704	-3.488149052	-5.299423032	0.660812941	0.049890951	0.356004487	0.835027026	1.220570527	0.411918329
UHRF1_479	CTGCCTGGACAGATCCTTTC	UHRF1	2290.5	752.0	RING	-0.790881343	-4.560921241	-0.261850598	1.932016937	1.256858397	-1.173360203	0.999898251	1.247587091	-0.506346267	0.285159146	-0.180048537	0.389304964
UHRF1_463	GCTGAACACCTGTGCCCGAA	UHRF1	2293.5	753.0	RING	-1.207818455	-3.356498556	-0.776489322	-0.819814614	-2.547771394	-2.888185795	-1.420366742	-2.312921734	-1.571624566	-0.313496925	-0.082494607	-0.046709415
UHRF1_464	GGACAGATCCTTTCGGGCAC	UHRF1	2296.5	754.0	RING	-8.825420117	-5.153557755	-2.872133397	-0.199451572	-0.34993052	-0.815914682	-2.250189833	-5.376362473	-5.382326899	-1.05324874	-0.287619032	-1.373374935
UHRF1_471	CCAGGTCGTAGCGGCAGGCA	UHRF1	2318.5	761.0	RING	-5.499502966	-9.507453544	-9.507453544	-0.673111842	-0.953704485	-1.68829669	-0.767731359	-2.463500426	-3.375434052	-2.508183428	-3.745079528	-3.336292455
UHRF1_473	CCCAGGTCGTAGCGGCAGGC	UHRF1	2319.5	761.5	RING	0.965506424	0.564365256	-0.192914643	-0.557886249	1.327736445	0.017599404	0.206508119	0.329637146	0.074324696	0.985227432	0.74801728	0.805773823
UHRF1_465	GCGGCCCAGGTCGTAGCGGC	UHRF1	2323.5	763.0	RING	-6.802683039	-4.665673774	-3.277048741	-1.616466628	-3.09892545	-5.729842336	-3.775568744	-10.03264843	-2.050560213	-0.597828484	-0.347234096	-0.774952394
UHRF1_466	AGCTGCGGCCCAGGTCGTAG	UHRF1	2327.5	764.0	RING	-1.851740618	-9.305875819	-0.73546146	-9.305875819	-6.010390663	-2.086517258	-3.60678311	-2.841429108	-6.234268188	-1.300894938	-3.166388134	-2.532814229
UHRF1_467	CCTGCCTGCCGCTACGACCT	UHRF1	2330.5	765.0	Undefined	-4.030508084	-2.763521132	-4.91955695	-9.929615582	-2.014926196	-9.929615582	-2.578324078	-1.344811698	-3.958628427	-4.709780405	-2.824469575	-3.469354631
UHRF1_469	CCCTGCCTGCCGCTACGACC	UHRF1	2329.5	765.0	Undefined	-3.35845477	-10.22484194	-4.455951964	-0.171706618	-1.127495503	-5.186918368	-2.520384445	-0.683573072	1.349872066	-1.239779356	-1.889441531	-1.353765983
UHRF1_476	GCATGGCATAGCTGCGGCCC	UHRF1	2336.5	767.0	Undefined	-1.947412057	0.855041575	-1.048400056	-2.514082307	-1.577994101	2.811852585	-1.588596254	1.557745602	-0.429751942	0.798051887	-0.803709071	-1.739208741
UHRF1_478	TCACCTGCATGGCATAGCTG	UHRF1	2342.5	769.0	Undefined	-5.675215643	-1.176497012	-9.345992126	-2.673664399	-4.687749342	-3.289011642	-4.472849598	-5.108877027	-5.60774734	-5.248485571	-2.832723179	-4.865823019
UHRF1_472	GGGCCGCAGCTATGCCATGC	UHRF1	2350.5	772.0	Undefined	1.514740724	1.66268368	-1.678675937	-1.807102133	-0.280132782	-1.038714503	-1.336301277	-1.027289204	-1.246768183	0.037343133	-0.011959815	0.095646007
UHRF1_480	CAGAGGCTGGTTCACCTGCA	UHRF1	2353.5	773.0	Undefined	-5.981232532	-6.855359601	-3.21298075	0.260137669	-1.857414793	-0.213684299	1.539962659	-0.893705654	-0.883226958	-1.324001523	-0.92867157	-0.363976394
UHRF1_483	TGAGGACGGTCTGCAGAGGC	UHRF1	2366.5	777.0	Undefined	-5.574002026	-3.033572705	-0.622595438	1.294845143	1.424617219	0.316699271	-1.969215336	-2.84146184	-6.65335279	-3.339379935	-3.493642941	-1.982245801
UHRF1_484	TGGTTGAGGACGGTCTGCAG	UHRF1	2370.5	778.5	Undefined	-3.762781601	-9.345992126	-9.345992126	-9.345992126	-9.345992126	-9.345992126	1.304085686	-0.360205704	-4.193547038	0.04187155	-3.254708536	-2.800946891
UHRF1_485	GGGGAAGAGCTGGTTGAGGA	UHRF1	2380.5	782.0	Undefined	-7.909372757	-5.177645045	-6.019213874	-6.172505644	-7.649573351	-9.329715506	-4.201766663	-2.264230504	-5.886622289	-6.999245804	-5.432535329	-4.07016428
UHRF1_481	AGCCGGGGAAGAGCTGGTTG	UHRF1	2384.5	783.0	Undefined	-8.709992936	-8.709992936	-8.709992936	-8.709992936	-8.709992936	-8.709992936	-8.709992936	-2.743946594	-1.933396525	-2.816860933	-5.719094535	-5.690972232
UHRF1_475	TGCCGTAGCCGGGGAAGAGC	UHRF1	2390.5	785.0	Undefined	-6.419664205	-9.365639578	-9.365639578	-9.365639578	-9.365639578	-9.365639578	-2.762136836	-6.205857207	-5.382491548	-6.186227017	-3.666188302	-9.365639578
UHRF1_482	GTCCTCAACCAGCTCTTCCC	UHRF1	2393.5	786.0	Undefined	-2.65221385	-0.032892909	1.944767372	-9.411042241	-9.411042241	-9.411042241	2.56211876	-4.136761673	-9.411042241	-4.191207065	-5.123237259	-4.086089699
UHRF1_458	ACCGGCCATTGCCGTAGCCG	UHRF1	2399.5	788.0	Undefined	3.272142066	3.031697108	1.482229872	3.724424588	0.19160559	1.94721917	1.259029522	1.349377824	-0.072422911	2.338895846	2.304834024	2.314126249
UHRF1_470	AACCAGCTCTTCCCCGGCTA	UHRF1	2399.5	788.0	Undefined	-0.512286327	0.356036133	0.361790151	1.426853096	1.569727238	-0.658765972	-1.187615901	-2.131135211	-1.829810449	-3.065375704	-2.219710676	-3.428984936
UHRF1_461	CACCGGCCATTGCCGTAGCC	UHRF1	2400.5	788.5	Undefined	-1.487755558	-2.003299672	0.268281465	-1.390734585	-2.9554404	-5.806272002	1.646679587	1.662302349	0.809237213	0.366287228	1.227567807	1.378181321
UHRF1_459	TCACCGGCCATTGCCGTAGC	UHRF1	2401.5	789.0	Undefined	-2.003304232	-1.742702645	-1.745863346	-4.974890173	-3.117218701	-4.621570177	1.856122068	2.408080856	0.485955102	-0.644396427	0.570927476	0.228670116
UHRF1_460	CTCTTCCCCGGCTACGGCAA	UHRF1	2405.5	790.0	Undefined	-9.458390502	-5.449334769	-9.458390502	-7.882953834	-5.238311178	-6.371833493	-3.274318959	-4.425064615	-1.789784602	-3.219044418	-3.966066321	-2.177070306
UHRF1_462	TCCCCGGCTACGGCAATGGC	UHRF1	2409.5	791.5	Undefined	1.377020137	1.96707674	-1.747389102	3.230054314	0.802916804	2.323473708	-5.117182415	-1.532581306	-1.900256742	-1.152368951	-4.013460586	-2.534114639
UHRF1_477	GAGAAGTGCTTGGAGATCAC	UHRF1	2417.5	794.0	Undefined	-3.579288005	3.447337061	-2.720095025	-0.032511902	-0.556559535	-2.786338889	-1.321158951	3.564801671	-0.263418229	-1.85695159	-0.060270894	-0.513523661
