# Supplementary material for: Activity-based CRISPR scanning uncovers allostery in DNA methylation maintenance machinery
Source: eLife. 2023 Feb 10;12:e80640. doi: 10.7554/eLife.80640 (PMC9946446; doi:10.7554/eLife.80640)
Supplement: Supplementary file 3. [file elife-80640-supp3.zip]

Archive with 1 entries (1 files):
- biorxiv491958file003.csv
