# Supplementary material for: Activity-based CRISPR scanning uncovers allostery in DNA methylation maintenance machinery
Source: eLife. 2023 Feb 10;12:e80640. doi: 10.7554/eLife.80640 (PMC9946446; doi:10.7554/eLife.80640)
Supplement: Supplementary file 4. [file elife-80640-supp4.zip › Supplementary_Table4_v3_221222.csv]

Primers for sequencing of sgRNAs in pLentiCRISPRv2 (e.g., screening)
Forward Primers (equimolar mix of 8 staggered primers)	Sequence
NGS-KN00001A	AATGATACGGCGACCACCGAGATCTACACTCTTTCCCTACACGACGCTCTTCCGATCTTTGTGGAAAGGACGAAACACCG
NGS-KN00001B	AATGATACGGCGACCACCGAGATCTACACTCTTTCCCTACACGACGCTCTTCCGATCTCTTGTGGAAAGGACGAAACACCG
NGS-KN00001C	AATGATACGGCGACCACCGAGATCTACACTCTTTCCCTACACGACGCTCTTCCGATCTGCTTGTGGAAAGGACGAAACACCG
NGS-KN00001D	AATGATACGGCGACCACCGAGATCTACACTCTTTCCCTACACGACGCTCTTCCGATCTAGCTTGTGGAAAGGACGAAACACCG
NGS-KN00001E	AATGATACGGCGACCACCGAGATCTACACTCTTTCCCTACACGACGCTCTTCCGATCTCAACTTGTGGAAAGGACGAAACACCG
NGS-KN00001F	AATGATACGGCGACCACCGAGATCTACACTCTTTCCCTACACGACGCTCTTCCGATCTTGCACCTTGTGGAAAGGACGAAACACCG
NGS-KN00001G	AATGATACGGCGACCACCGAGATCTACACTCTTTCCCTACACGACGCTCTTCCGATCTACGCAACTTGTGGAAAGGACGAAACACCG
NGS-KN00001H	AATGATACGGCGACCACCGAGATCTACACTCTTTCCCTACACGACGCTCTTCCGATCTGAAGACCCTTGTGGAAAGGACGAAACACCG
Reverse Primer (with variable 8-nt index barcode in brackets)	Sequence
NGS-KN00002	CAAGCAGAAGACGGCATACGAGAT[NNNNNNNN]GTGACTGGAGTTCAGACGTGTGCTCTTCCGATCTCCAATTCCCACTCCTTTCAAGACCT
Sequences of individual sgRNAs selected for characterization
DNMT1-targeting sgRNAs	Sequence	Notes
sgV103	GCTTACAACCGGGAAGTGAA	Fig. 4f timecourse only
sgD273	GGCAGGCGTGCAGGCTGACG	Fig. 4f timecourse only
sgI531	GGACCTGATCAACAAGATCG
sgF545	GGAGGGAGTCCTCTGTGAAG
sgT546	CAACTTGAACCGCTTCACAG
sgI585	TGACCCCAGCCAGCTTGATC
sgR652	GCCTTTAAGCGCCGGCGATG
sgD702	GAAGGAGGCAGATGACGATG
sgM1077	GTCCAGGTGTACTCCATGGG
sgN1081/R1082	TCGAGGAAGTAGAAGCGGTT
sgD1143	CGCAGCCAGAAAACACATCC
sgS1152	GGCTGCGGGGGGTTGTCGGA
sgQ1157	ACGGGCGCTCACCTGCTTGG
sgP1225/C1226	CCGCTGAAGCCCTGGCAGGG	Fig. 4f timecourse only
sgE1266	CAAAGTTCCTGACATTCTCC
sgL1299	GTGCACCTTCGGCGTGCTGC
sgQ1303_1	CCCCCACAGGCCGGTCAGTA
sgQ1303_2	CTGGGCCACGCCGTACTGAC
sgT1503	GTTGTGCCGGTTCCCGGTGT
sgG1504/N1505	GCCTGCCCCACACCGGGAAC
sgG1558	GTAGGTGTCAGGGAAGCCCT
UHRF1-targeting sgRNAs	Sequence	Notes
sgL19/S20	ACACGGTGGACTCGCTGTCC
sgE39	GAGCTGTTCCACGTGGAGCC
sgT57	CCTCGTAGTCGAAGAGGGTA
sgE131/L132	TGTGGGATGAGACGGAATTG
sgK233	ACCAGAAGCCCCGCTCCTTG
sgE248/T249	TCTCCAGGAAGCGCGAGACC
sgI280/E281	ACGAAGTCTTCAAGATTGAG
sgD471	TCTTGTCTGTTTCAGGACCA
sgS481	TTCACATACACGGGTAGTGG
sgN489	TTCCGCGGTCCTCTTGTTGC
sgT492	TTCCGGCAACAAGAGGACCG
sgQ519	GCTCCCATCAATGACCAAGA
sgE567	GTGAAATACTGGCCCGAGAA
sgL579/L580	TCGTGTGGCGCTACCTTCTG
sgE586	CGGAGGGACGATGATGAGCC
sgK592	GCCTGGCCCTTGGACGAAGG
sgS625/K626	GAGAGAAGGAGAACAGCAAG
sgP662/R663	GTTTTCTTGGATGTCCGGCG
sgR664	CCTTGGTTTTCTTGGATGTC
sgT669	GACATCCAAGAAAACCAAGG
sgQ679	TCTGATGAGGCTGCTCTGCT
sgK692	CAGGACCTCATTCCACAGCT
Primers for amplifying genomic regions targeted by individual sgRNAs
DNMT1 genomic primers	Sequence	Notes
DNMT1_EX4_FWD1	ACACTCTTTCCCTACACGACGCTCTTCCGATCTNNNNTCCTTTCCTGCTGTAGGAGGGCT
DNMT1_EX4_REV1	TGGAGTTCAGACGTGTGCTCTTCCGATCTTCCTGGGCGTGCGAGGTTTG
DNMT1_EX10_FWD1	ACACTCTTTCCCTACACGACGCTCTTCCGATCTNNNNCCTTAGGAGCTGTTGGCCCCGGT
DNMT1_EX10_REV1	TGGAGTTCAGACGTGTGCTCTTCCGATCTGGGGCTGGACTTGAACCCAGAGC
DNMT1_EX19_FWD1	ACACTCTTTCCCTACACGACGCTCTTCCGATCTNNNNTAGGCGCCATCAGATTCCAGC
DNMT1_EX19_REV2	TGGAGTTCAGACGTGTGCTCTTCCGATCTGCCAAACTGGCCTAAATCCAAC
DNMT1_EX20_FWD1	ACACTCTTTCCCTACACGACGCTCTTCCGATCTNNNNTTCAAGACCACGGTTCCTCC	used for clone D01 genotying
DNMT1_EX20_REV1	TGGAGTTCAGACGTGTGCTCTTCCGATCTTTACCTCTGTCCCAGCGTG	used for clone D01 genotying
DNMT1_EX20_FWD3	ACACTCTTTCCCTACACGACGCTCTTCCGATCTNNNNGTTGGATTTAGGCCAGTTTGGCT
DNMT1_EX20_REV2	TGGAGTTCAGACGTGTGCTCTTCCGATCTCCGGTCTCCAGTCTTCACTC
DNMT1_EX21_FWD2	ACACTCTTTCCCTACACGACGCTCTTCCGATCTNNNNCACCACCACCAAGCTGGTCTAC
DNMT1_EX21_REV2	TGGAGTTCAGACGTGTGCTCTTCCGATCTCAGCCAGAGTCTCAAGCCACAG
DNMT1_EX23_FWD1	ACACTCTTTCCCTACACGACGCTCTTCCGATCTNNNNGCCCCGGTTGGTCTTACTTA	also used for clone A08 genotyping
DNMT1_EX23_REV1	TGGAGTTCAGACGTGTGCTCTTCCGATCTTCTTCTTCTTCCCCTGGTGC	also used for clone A08 genotyping
DNMT1_EX29_FWD2	ACACTCTTTCCCTACACGACGCTCTTCCGATCTNNNNGAGGCCGTGGTGGACTTCAA
DNMT1_EX29_REV2	TGGAGTTCAGACGTGTGCTCTTCCGATCTCTTCACGTCAGCCAACCACC
DNMT1_EX31_FWD3	ACACTCTTTCCCTACACGACGCTCTTCCGATCTNNNNGGCGCTTGAGAGCAAGGTGGA
DNMT1_EX31_REV3	TGGAGTTCAGACGTGTGCTCTTCCGATCTCTTGAGTCAGGAAGGTGACCGGG
DNMT1_EX32_FWD2	ACACTCTTTCCCTACACGACGCTCTTCCGATCTNNNNCATCGAGATGTGGGACCCT
DNMT1_EX32_REV4	TGGAGTTCAGACGTGTGCTCTTCCGATCTGGGGGCTTCTACCCGTTTACC
DNMT1_EX33_FWD1	ACACTCTTTCCCTACACGACGCTCTTCCGATCTNNNNCCGGCACAGTGGGTCGTTTC
DNMT1_EX33_REV2	TGGAGTTCAGACGTGTGCTCTTCCGATCTGCCTCTGCTGCCTGGATGGC
DNMT1_EX34_FWD4	ACACTCTTTCCCTACACGACGCTCTTCCGATCTNNNNACTCAGGCTGCTGACCCTGG
DNMT1_EX34_REV5	TGGAGTTCAGACGTGTGCTCTTCCGATCTCACGGGCCCCATGAGCTACT
DNMT1_EX37_FWD1	ACACTCTTTCCCTACACGACGCTCTTCCGATCTNNNNTGTCTTCCAGCCGGCAAAGC
DNMT1_EX37_REV2	TGGAGTTCAGACGTGTGCTCTTCCGATCTCTGACCCAGGCCCTCGGATG
DNMT1_EX38_FWD2	ACACTCTTTCCCTACACGACGCTCTTCCGATCTNNNNTTCCCTCCCTGTCCCCGACG
DNMT1_EX38_REV2	TGGAGTTCAGACGTGTGCTCTTCCGATCTGTCCTCCCGGAAGTGACTGCG
UHRF1 genomic primers	Sequence	Notes
UHRF1_EX1_FWD1	ACACTCTTTCCCTACACGACGCTCTTCCGATCTNNNNATGGCATGGCTCAGAGGTGCT
UHRF1_EX1_REV2	TGGAGTTCAGACGTGTGCTCTTCCGATCTGGTGGGAGGGAGAAAGTATCGGC
UHRF1_EX2.1_FWD1	ACACTCTTTCCCTACACGACGCTCTTCCGATCTNNNNCACTGGTGCCCACAGATGCC
UHRF1_EX2.1_REV2	TGGAGTTCAGACGTGTGCTCTTCCGATCTGAGCTCGGAGTCCCGCTCCT
UHRF1_EX2.2_FWD3	ACACTCTTTCCCTACACGACGCTCTTCCGATCTNNNNAGCACCAAGGAGCGGGACTC
UHRF1_EX2.2_REV4	TGGAGTTCAGACGTGTGCTCTTCCGATCTTGGCCATTTCTGCCCAGCCA
UHRF1_EX4_FWD2	ACACTCTTTCCCTACACGACGCTCTTCCGATCTNNNNGGCGTGGTCCAGATGAACTCCA
UHRF1_EX4_REV1	TGGAGTTCAGACGTGTGCTCTTCCGATCTGCTTCAAAGCCAGTCCGGGG
UHRF1_EX5_FWD1	ACACTCTTTCCCTACACGACGCTCTTCCGATCTNNNNGTGGTGTTCAAGTGCTGTGAGT
UHRF1_EX5_REV2	TGGAGTTCAGACGTGTGCTCTTCCGATCTGTGCCCACCGCGGAAGATG
UHRF1_EX10_FWD1	ACACTCTTTCCCTACACGACGCTCTTCCGATCTNNNNTCTTTGAAAGTAGCCATCCTGGG
UHRF1_EX10_REV3	TGGAGTTCAGACGTGTGCTCTTCCGATCTACATGAGGCCCAAAACAGAACCA
UHRF1_EX11_FWD3	ACACTCTTTCCCTACACGACGCTCTTCCGATCTNNNNCTCCCGGCTCCTGTGTTTCCTTT
UHRF1_EX11_REV4	TGGAGTTCAGACGTGTGCTCTTCCGATCTCAGAGAGCGGGCATCAGCGT
UHRF1_EX12_FWD2	ACACTCTTTCCCTACACGACGCTCTTCCGATCTNNNNGGCATCTACAAGGTGAGTGCCCCT
UHRF1_EX12_REV3	TGGAGTTCAGACGTGTGCTCTTCCGATCTGCTGGTCTTGAACTCCTAACGTAA
UHRF1_EX13_FWD1	ACACTCTTTCCCTACACGACGCTCTTCCGATCTNNNNCCCAGACCTGGCAAGGAGGC
UHRF1_EX13_REV1	TGGAGTTCAGACGTGTGCTCTTCCGATCTCCCACGTCCACACGACCTCA
UHRF1_EX14_FWD2	ACACTCTTTCCCTACACGACGCTCTTCCGATCTNNNNGTGGGAGCCGGTGGCTGTCTCT
UHRF1_EX14_REV3	TGGAGTTCAGACGTGTGCTCTTCCGATCTCAAGCCCCACACATTTTACCGCA
14-mer hemimethylated oligonucleotide substrate for enzymatic activity assays
Sense strand (5' -> 3')	AGC AGG CGG CCT CC
Antisense strand (5' -> 3')	GGA GGC mCGC CTG CT
